# Supplementary material for: (S)-(–)-Methyl 2-(p-tolyl­sulfon­yloxy)­propanoate
Source: Acta Crystallogr Sect E Struct Rep Online. 2008 Apr 18;64(Pt 5):o864. doi: 10.1107/S1600536808010064 (PMC2961152; doi:10.1107/S1600536808010064)
Supplement: Supplementary file 1 [file e-64-0o864-sup1.cif]

##############################################################################
###                                                                        ###
###        Electronic paper (Acta Crystallographica Section E)             ###
###                                                                        ###
##############################################################################
#                                                                            #
# This CIF contains the data in a paper accepted for publication in Acta     #
# Crystallographica Section E. It conforms to the requirements of Notes      #
# for Authors for Section E, and has been peer reviewed under the auspices   #
# of the IUCr Commission on Journals.                                        #
#                                                                            #
# Full details of the Crystallographic Information File format               #
# are given in the paper "The Crystallographic Information File (CIF):       #
# a New Standard Archive File for Crystallography" by S. R. Hall, F. H.      #
# Allen and I. D. Brown [Acta Cryst. (1991), A47, 655-685].                  #
#                                                                            #
# The current version of the core CIF dictionary is obtainable from          #
# ftp://ftp.iucr.org/pub/cif_core.dic. The current version number is 2.4.    #
#                                                                            #
# Software is freely available for graphical display of the structure(s) in  #
# this CIF.  For information consult the CIF home page http://www.iucr.org/  #
# cif/home.html                                                              #
#                                                                            #
# This file may be used for bona fide research purposes within the           #
# scientific community so long as proper attribution is given to the journal # 
# article from which it was obtained.                                        #
#                                                                            #
##############################################################################
                                             
data_I
_audit_creation_method     SHELXL-97
_chemical_name_systematic
;
(<i>S</i>)-(-)-Methyl 2-(<i>p</i>-tolylsulfonyloxy)propanoate
;
_chemical_name_common     ?
_chemical_formula_moiety     'C11 H14 O5 S'
_chemical_formula_sum     'C11 H14 O5 S'
_chemical_formula_iupac     'C11 H14 O5 S'
_chemical_formula_weight     258.28
_chemical_melting_point     ?
_symmetry_cell_setting     orthorhombic
_symmetry_space_group_name_H-M     'P 21 21 21'
_symmetry_space_group_name_Hall     'P 2ac 2ab'
loop_
    _symmetry_equiv_pos_as_xyz
    'x, y, z'
    '-x+1/2, -y, z+1/2'
    '-x, y+1/2, -z+1/2'
    'x+1/2, -y+1/2, -z'
_cell_length_a     7.4890(15)
_cell_length_b     10.150(2)
_cell_length_c     17.362(4)
_cell_angle_alpha     90.00
_cell_angle_beta     90.00
_cell_angle_gamma     90.00
_cell_volume     1319.7(5)
_cell_formula_units_Z     4
_cell_measurement_reflns_used     25
_cell_measurement_theta_min     9
_cell_measurement_theta_max     14
_cell_measurement_temperature     298(2)
_exptl_crystal_description     block
_exptl_crystal_colour     colorless
_exptl_crystal_size_max     0.40
_exptl_crystal_size_mid     0.20
_exptl_crystal_size_min     0.20
_exptl_crystal_density_diffrn     1.300
_exptl_crystal_density_meas     ?
_exptl_crystal_density_method     'not measured'
_exptl_crystal_F_000     544
_exptl_absorpt_coefficient_mu     0.251
_exptl_absorpt_correction_type     psi-scan
_exptl_absorpt_process_details     '(North <i>et al.</i>, 1968)'
_exptl_absorpt_correction_T_min     0.9061
_exptl_absorpt_correction_T_max     0.9514
_exptl_special_details
;
;
_diffrn_ambient_temperature     298(2)
_diffrn_radiation_type     MoK\a
_diffrn_radiation_wavelength     0.71073
_diffrn_radiation_source     'fine-focus sealed tube'
_diffrn_radiation_monochromator     graphite
_diffrn_measurement_device_type     'Enraf--Nonius CAD-4'
_diffrn_measurement_method     \w/2\q
_diffrn_detector_area_resol_mean     ?
_diffrn_reflns_number     2933
_diffrn_reflns_av_R_equivalents     0.0633
_diffrn_reflns_av_sigmaI/netI     0.0820
_diffrn_reflns_theta_min     2.32
_diffrn_reflns_theta_max     25.98
_diffrn_reflns_theta_full     25.98
_diffrn_measured_fraction_theta_max     0.995
_diffrn_measured_fraction_theta_full     0.995
_diffrn_reflns_limit_h_min     -9
_diffrn_reflns_limit_h_max     9
_diffrn_reflns_limit_k_min     0
_diffrn_reflns_limit_k_max     12
_diffrn_reflns_limit_l_min     0
_diffrn_reflns_limit_l_max     21
_diffrn_standards_number     3
_diffrn_standards_interval_count     200
_diffrn_standards_interval_time     2h
_diffrn_standards_decay_%     0
_refine_special_details
;
Refinement of <i>F</i>^2^ against ALL reflections. The weighted <i>R</i>-factor
<i>wR</i> and goodness of fit <i>S</i> are based on <i>F</i>^2^, conventional
<i>R</i>-factors <i>R</i> are based on <i>F</i>, with <i>F</i> set to zero for
negative <i>F</i>^2^. The threshold expression of <i>F</i>^2^ >
\s(<i>F</i>^2^) is used only for calculating <i>R</i>-factors(gt) <i>etc</i>.
and is not relevant to the choice of reflections for refinement.
<i>R</i>-factors based on <i>F</i>^2^ are statistically about twice as large
as those based on <i>F</i>, and <i>R</i>- factors based on ALL data will be
even larger.
;
_reflns_number_total     2581
_reflns_number_gt     1703
_reflns_threshold_expression     I>2\s(I)
_refine_ls_structure_factor_coef     Fsqd
_refine_ls_matrix_type     full
_refine_ls_R_factor_all     0.1003
_refine_ls_R_factor_gt     0.0632
_refine_ls_wR_factor_gt     0.1361
_refine_ls_wR_factor_ref     0.1540
_refine_ls_goodness_of_fit_ref     1.010
_refine_ls_restrained_S_all     1.010
_refine_ls_number_reflns     2581
_refine_ls_number_parameters     154
_refine_ls_number_restraints     0
_refine_ls_hydrogen_treatment     constr
_refine_ls_weighting_scheme     calc
_refine_ls_weighting_details
                 'calc w=1/[\s^2^(Fo^2^)+(0.06P)^2^+P] where P=(Fo^2^+2Fc^2^)/3'
_atom_sites_solution_hydrogens     geom
_atom_sites_solution_primary     direct
_atom_sites_solution_secondary     difmap
_refine_ls_shift/su_max     0.000
_refine_ls_shift/su_mean     0.000
_refine_diff_density_max     0.308
_refine_diff_density_min     -0.293
_refine_ls_extinction_method     none
_refine_ls_extinction_coef     ?
_refine_ls_abs_structure_details     'Flack (1983), 1073 Friedel pairs'
_refine_ls_abs_structure_Flack     0.20(16)
loop_
    _atom_type_symbol
    _atom_type_description
    _atom_type_scat_dispersion_real
    _atom_type_scat_dispersion_imag
    _atom_type_scat_source
    'C' 'C' 0.0033 0.0016
                         'International Tables Vol C Tables 4.2.6.8 and 6.1.1.4'
    'H' 'H' 0.0000 0.0000
                         'International Tables Vol C Tables 4.2.6.8 and 6.1.1.4'
    'O' 'O' 0.0106 0.0060
                         'International Tables Vol C Tables 4.2.6.8 and 6.1.1.4'
    'S' 'S' 0.1246 0.1234
                         'International Tables Vol C Tables 4.2.6.8 and 6.1.1.4'
_computing_data_collection     'CAD-4 Software (Enraf--Nonius, 1985)'
_computing_cell_refinement     'CAD-4 Software (Enraf--Nonius, 1985)'
_computing_data_reduction     'XCAD4 (Harms & Wocadlo, 1995)'
_computing_structure_solution     'SHELXS97 (Sheldrick, 2008)'
_computing_structure_refinement     'SHELXL97 (Sheldrick, 2008)'
_computing_molecular_graphics     'SHELXTL (Sheldrick, 2008)'
_computing_publication_material     'SHELXL97 (Sheldrick, 2008)'
loop_
    _atom_site_type_symbol
    _atom_site_label
    _atom_site_fract_x
    _atom_site_fract_y
    _atom_site_fract_z
    _atom_site_U_iso_or_equiv
    _atom_site_adp_type
    _atom_site_calc_flag
    _atom_site_refinement_flags
    _atom_site_occupancy
    _atom_site_disorder_assembly
    _atom_site_disorder_group
    S S 0.06641(15) 0.89958(12) 0.71844(7) 0.0628(3) Uani d . 1 . .
    O O1 0.1083(4) 0.7829(3) 0.67754(18) 0.0765(10) Uani d . 1 . .
    O O2 0.1557(5) 1.0219(3) 0.7003(2) 0.0830(10) Uani d . 1 . .
    O O3 -0.1372(4) 0.9339(3) 0.70538(18) 0.0689(9) Uani d . 1 . .
    O O4 -0.3001(6) 0.8618(5) 0.5745(2) 0.1125(16) Uani d . 1 . .
    O O5 -0.4188(5) 0.6878(4) 0.6310(2) 0.0984(12) Uani d . 1 . .
    C C1 0.1382(8) 0.7979(7) 1.0589(3) 0.102(2) Uani d . 1 . .
    H H1B 0.1073 0.8750 1.0881 0.152 Uiso calc R 1 . .
    H H1C 0.2598 0.7741 1.0695 0.152 Uiso calc R 1 . .
    H H1D 0.0608 0.7266 1.0732 0.152 Uiso calc R 1 . .
    C C2 0.1173(7) 0.8265(7) 0.9740(3) 0.0853(17) Uani d . 1 . .
    C C3 0.1522(6) 0.7282(5) 0.9202(3) 0.0723(13) Uani d . 1 . .
    H H3A 0.1874 0.6457 0.9377 0.087 Uiso calc R 1 . .
    C C4 0.1371(6) 0.7478(4) 0.8434(3) 0.0589(11) Uani d . 1 . .
    H H4A 0.1627 0.6807 0.8086 0.071 Uiso calc R 1 . .
    C C5 0.0814(5) 0.8730(4) 0.8176(3) 0.0561(11) Uani d . 1 . .
    C C6 0.0417(8) 0.9679(5) 0.8676(3) 0.0805(14) Uani d . 1 . .
    H H6A 0.0034 1.0498 0.8500 0.097 Uiso calc R 1 . .
    C C7 0.0576(9) 0.9444(6) 0.9464(3) 0.0910(17) Uani d . 1 . .
    H H7A 0.0267 1.0106 0.9810 0.109 Uiso calc R 1 . .
    C C8 -0.2695(6) 0.8272(5) 0.7102(3) 0.0715(13) Uani d . 1 . .
    H H8A -0.2174 0.7494 0.7350 0.086 Uiso calc R 1 . .
    C C9 -0.4204(7) 0.8807(6) 0.7576(3) 0.0969(17) Uani d . 1 . .
    H H9A -0.3782 0.9008 0.8084 0.145 Uiso calc R 1 . .
    H H9B -0.5139 0.8162 0.7607 0.145 Uiso calc R 1 . .
    H H9C -0.4659 0.9593 0.7339 0.145 Uiso calc R 1 . .
    C C10 -0.3253(6) 0.7955(6) 0.6289(3) 0.0758(14) Uani d . 1 . .
    C C11 -0.5033(10) 0.6511(7) 0.5593(4) 0.124(3) Uani d . 1 . .
    H H11A -0.5745 0.5736 0.5671 0.186 Uiso calc R 1 . .
    H H11B -0.4134 0.6334 0.5213 0.186 Uiso calc R 1 . .
    H H11C -0.5782 0.7219 0.5420 0.186 Uiso calc R 1 . .
loop_
    _atom_site_aniso_label
    _atom_site_aniso_U_11
    _atom_site_aniso_U_22
    _atom_site_aniso_U_33
    _atom_site_aniso_U_12
    _atom_site_aniso_U_13
    _atom_site_aniso_U_23
    S 0.0524(6) 0.0593(6) 0.0768(7) -0.0042(6) 0.0029(6) 0.0051(6)
    O1 0.077(2) 0.080(2) 0.072(2) 0.0056(18) -0.0007(17) -0.0045(17)
    O2 0.078(2) 0.078(2) 0.093(3) -0.0125(18) 0.0042(18) 0.0086(19)
    O3 0.0576(17) 0.0589(18) 0.090(2) 0.0055(14) -0.0090(16) 0.0238(16)
    O4 0.142(4) 0.119(4) 0.076(3) -0.042(3) -0.004(2) 0.026(3)
    O5 0.098(3) 0.081(2) 0.116(3) -0.011(2) -0.025(2) 0.012(2)
    C1 0.092(4) 0.137(6) 0.075(4) -0.009(4) -0.007(3) -0.003(4)
    C2 0.057(3) 0.118(5) 0.081(4) -0.014(3) -0.012(3) -0.005(4)
    C3 0.058(3) 0.070(3) 0.089(4) -0.009(2) -0.017(2) 0.008(3)
    C4 0.061(3) 0.043(2) 0.072(3) -0.0061(19) -0.006(2) -0.001(2)
    C5 0.036(2) 0.052(3) 0.080(3) -0.0096(19) -0.002(2) 0.001(2)
    C6 0.090(4) 0.061(3) 0.090(4) 0.011(3) 0.004(3) -0.005(3)
    C7 0.087(4) 0.096(4) 0.090(4) -0.012(4) 0.007(3) -0.032(3)
    C8 0.053(2) 0.076(3) 0.085(4) -0.010(2) -0.008(2) 0.023(3)
    C9 0.078(3) 0.114(4) 0.099(4) -0.010(4) 0.017(3) 0.005(3)
    C10 0.053(3) 0.085(4) 0.089(4) -0.005(3) -0.004(3) 0.021(3)
    C11 0.140(7) 0.111(5) 0.121(6) -0.019(5) -0.036(4) -0.009(4)
_geom_special_details
;
All e.s.d.'s (except the e.s.d. in the dihedral angle between two l.s. planes)
are estimated using the full covariance matrix. The cell e.s.d.'s are taken
into account individually in the estimation of e.s.d.'s in distances, angles
and torsion angles; correlations between e.s.d.'s in cell parameters are only
used when they are defined by crystal symmetry. An approximate (isotropic)
treatment of cell e.s.d.'s is used for estimating e.s.d.'s involving l.s.
planes.
;
loop_
    _geom_bond_atom_site_label_1
    _geom_bond_atom_site_label_2
    _geom_bond_site_symmetry_2
    _geom_bond_distance
    _geom_bond_publ_flag
    S O1 . 1.416(3) ?
    S O2 . 1.444(3) ?
    S O3 . 1.581(3) ?
    S C5 . 1.746(5) ?
    O3 C8 . 1.470(5) ?
    O4 C10 . 1.174(6) ?
    O5 C10 . 1.299(6) ?
    O5 C11 . 1.444(7) ?
    C1 C2 . 1.511(7) ?
    C1 H1B . 0.9600 ?
    C1 H1C . 0.9600 ?
    C1 H1D . 0.9600 ?
    C2 C7 . 1.364(8) ?
    C2 C3 . 1.392(8) ?
    C3 C4 . 1.353(6) ?
    C3 H3A . 0.9300 ?
    C4 C5 . 1.411(6) ?
    C4 H4A . 0.9300 ?
    C5 C6 . 1.331(6) ?
    C6 C7 . 1.395(8) ?
    C6 H6A . 0.9300 ?
    C7 H7A . 0.9300 ?
    C8 C9 . 1.500(7) ?
    C8 C10 . 1.507(7) ?
    C8 H8A . 0.9800 ?
    C9 H9A . 0.9600 ?
    C9 H9B . 0.9600 ?
    C9 H9C . 0.9600 ?
    C11 H11A . 0.9600 ?
    C11 H11B . 0.9600 ?
    C11 H11C . 0.9600 ?
loop_
    _geom_angle_atom_site_label_1
    _geom_angle_atom_site_label_2
    _geom_angle_atom_site_label_3
    _geom_angle_site_symmetry_1
    _geom_angle_site_symmetry_3
    _geom_angle
    _geom_angle_publ_flag
    O1 S O2 . . 120.5(2) ?
    O1 S O3 . . 109.0(2) ?
    O2 S O3 . . 103.07(19) ?
    O1 S C5 . . 110.5(2) ?
    O2 S C5 . . 108.5(2) ?
    O3 S C5 . . 103.75(18) ?
    C8 O3 S . . 118.7(3) ?
    C10 O5 C11 . . 115.4(5) ?
    C2 C1 H1B . . 109.5 ?
    C2 C1 H1C . . 109.5 ?
    H1B C1 H1C . . 109.5 ?
    C2 C1 H1D . . 109.5 ?
    H1B C1 H1D . . 109.5 ?
    H1C C1 H1D . . 109.5 ?
    C7 C2 C3 . . 117.0(5) ?
    C7 C2 C1 . . 123.0(6) ?
    C3 C2 C1 . . 119.9(6) ?
    C4 C3 C2 . . 122.8(5) ?
    C4 C3 H3A . . 118.6 ?
    C2 C3 H3A . . 118.6 ?
    C3 C4 C5 . . 118.0(4) ?
    C3 C4 H4A . . 121.0 ?
    C5 C4 H4A . . 121.0 ?
    C6 C5 C4 . . 120.8(4) ?
    C6 C5 S . . 121.1(4) ?
    C4 C5 S . . 118.1(3) ?
    C5 C6 C7 . . 119.8(5) ?
    C5 C6 H6A . . 120.1 ?
    C7 C6 H6A . . 120.1 ?
    C2 C7 C6 . . 121.5(5) ?
    C2 C7 H7A . . 119.3 ?
    C6 C7 H7A . . 119.3 ?
    O3 C8 C9 . . 105.8(4) ?
    O3 C8 C10 . . 106.9(4) ?
    C9 C8 C10 . . 112.5(4) ?
    O3 C8 H8A . . 110.5 ?
    C9 C8 H8A . . 110.5 ?
    C10 C8 H8A . . 110.5 ?
    C8 C9 H9A . . 109.5 ?
    C8 C9 H9B . . 109.5 ?
    H9A C9 H9B . . 109.5 ?
    C8 C9 H9C . . 109.5 ?
    H9A C9 H9C . . 109.5 ?
    H9B C9 H9C . . 109.5 ?
    O4 C10 O5 . . 126.3(6) ?
    O4 C10 C8 . . 125.9(5) ?
    O5 C10 C8 . . 107.6(5) ?
    O5 C11 H11A . . 109.5 ?
    O5 C11 H11B . . 109.5 ?
    H11A C11 H11B . . 109.5 ?
    O5 C11 H11C . . 109.5 ?
    H11A C11 H11C . . 109.5 ?
    H11B C11 H11C . . 109.5 ?
loop_
    _geom_torsion_atom_site_label_1
    _geom_torsion_atom_site_label_2
    _geom_torsion_atom_site_label_3
    _geom_torsion_atom_site_label_4
    _geom_torsion_site_symmetry_1
    _geom_torsion_site_symmetry_2
    _geom_torsion_site_symmetry_3
    _geom_torsion_site_symmetry_4
    _geom_torsion
    _geom_torsion_publ_flag
    O1 S O3 C8 . . . . 44.2(4) ?
    O2 S O3 C8 . . . . 173.3(3) ?
    C5 S O3 C8 . . . . -73.6(4) ?
    C7 C2 C3 C4 . . . . 3.2(8) ?
    C1 C2 C3 C4 . . . . -179.6(5) ?
    C2 C3 C4 C5 . . . . -0.8(7) ?
    C3 C4 C5 C6 . . . . -1.3(6) ?
    C3 C4 C5 S . . . . 178.7(3) ?
    O1 S C5 C6 . . . . -177.6(4) ?
    O2 S C5 C6 . . . . 48.2(5) ?
    O3 S C5 C6 . . . . -60.9(4) ?
    O1 S C5 C4 . . . . 2.4(4) ?
    O2 S C5 C4 . . . . -131.7(3) ?
    O3 S C5 C4 . . . . 119.2(3) ?
    C4 C5 C6 C7 . . . . 0.9(8) ?
    S C5 C6 C7 . . . . -179.0(4) ?
    C3 C2 C7 C6 . . . . -3.5(9) ?
    C1 C2 C7 C6 . . . . 179.3(5) ?
    C5 C6 C7 C2 . . . . 1.6(9) ?
    S O3 C8 C9 . . . . 135.0(4) ?
    S O3 C8 C10 . . . . -104.8(4) ?
    C11 O5 C10 O4 . . . . -2.2(9) ?
    C11 O5 C10 C8 . . . . 172.4(5) ?
    O3 C8 C10 O4 . . . . -15.7(7) ?
    C9 C8 C10 O4 . . . . 100.0(7) ?
    O3 C8 C10 O5 . . . . 169.7(4) ?
    C9 C8 C10 O5 . . . . -74.6(6) ?
loop_
    _geom_hbond_atom_site_label_D
    _geom_hbond_atom_site_label_H
    _geom_hbond_atom_site_label_A
    _geom_hbond_site_symmetry_A
    _geom_hbond_distance_DH
    _geom_hbond_distance_HA
    _geom_hbond_distance_DA
    _geom_hbond_angle_DHA
    _geom_hbond_publ_flag
    C4 H4A O1 . 0.93 2.53 2.910(6) 104 yes
    C4 H4A O3 3_546 0.93 2.52 3.297(5) 141 yes
    C6 H6A O1 3_556 0.93 2.55 3.478(6) 172 yes
data_global
_journal_date_recd_electronic     2008-03-31
_journal_date_accepted     2008-04-12
_journal_name_full     'Acta Crystallographica, Section E'
_journal_year     2008
_journal_volume     64
_journal_issue      5
_journal_page_first     o864
_journal_page_last     o864
_journal_paper_category     QO
_journal_coeditor_code     IS2285
_publ_contact_author
;
Hong-Jun Zhu
Department of Applied Chemistry
College of Science
Nanjing University of Technology
Nanjing 210009
People's Republic of China
;
_publ_contact_author_email     zhuhj@njut.edu.cn
_publ_section_title
;
(<i>S</i>)-(-)-Methyl 2-(<i>p</i>-tolylsulfonyloxy)propanoate
;
loop_
    _publ_author_name
    _publ_author_address
    'Wei Chen'
;
Department of Applied Chemistry
College of Science
Nanjing University of Technology
Nanjing 210009
People's Republic of China
;
    'Shan Liu'
;
Department of Applied Chemistry
College of Science
Nanjing University of Technology
Nanjing 210009
People's Republic of China
;
    'Qing-Yan Chu'
;
Department of Applied Chemistry
College of Science
Nanjing University of Technology
Nanjing 210009
People's Republic of China
;
    'Wei Luo'
;
Department of Applied Chemistry
College of Science
Nanjing University of Technology
Nanjing 210009
People's Republic of China
;
    'Hong-Jun Zhu'
;
Department of Applied Chemistry
College of Science
Nanjing University of Technology
Nanjing 210009
People's Republic of China
;
