# Supplementary material for: (S)-(–)-Methyl 2-(p-tolyl­sulfon­yloxy)­propanoate
Source: Acta Crystallogr Sect E Struct Rep Online. 2008 Apr 18;64(Pt 5):o864. doi: 10.1107/S1600536808010064 (PMC2961152; doi:10.1107/S1600536808010064)
Supplement: Supplementary file 2 [file e-64-0o864-Isup2.hkl]

# 
# h,k,l, Fc-squared, Fo-squared, sigma(Fo-squared) and status flag 
# 
data_I
_shelx_title ' C in P2(1)2(1)2(1)' 
_shelx_refln_list_code          4 
_shelx_F_calc_maximum      126.22 
_exptl_crystal_F_000       544.00 
_reflns_d_resolution_high  0.8112 
 
loop_ 
 _symmetry_equiv_pos_as_xyz 
 'x, y, z' 
 '-x+1/2, -y, z+1/2' 
 '-x, y+1/2, -z+1/2' 
 'x+1/2, -y+1/2, -z' 
 
_cell_length_a     7.4890 
_cell_length_b    10.1500 
_cell_length_c    17.3620 
_cell_angle_alpha  90.000 
_cell_angle_beta   90.000 
_cell_angle_gamma  90.000 
 
_shelx_F_squared_multiplier     1.000 
 
loop_ 
 _refln_index_h 
 _refln_index_k 
 _refln_index_l 
 _refln_F_squared_calc 
 _refln_F_squared_meas 
 _refln_F_squared_sigma 
 _refln_observed_status 
   6   0   0      193.00      238.59     11.28 o 
   8   0   0       36.56       33.48      9.24 o 
   1   1   0      260.22      213.41      4.63 o 
   4   1   0      420.04      422.75      8.49 o 
   5   1   0      520.47      482.15     10.59 o 
   6   1   0        0.27        2.74      4.42 o 
   7   1   0       10.08        7.31      4.99 o 
   8   1   0       13.54        5.18      6.13 o 
   9   1   0       18.05       12.52      7.21 o 
   2   2   0     1336.30     1478.40     11.36 o 
   3   2   0      703.15      645.71      9.16 o 
   4   2   0      261.68      240.83      7.04 o 
   5   2   0     1020.83     1082.02     15.15 o 
   6   2   0        0.75       10.77      4.61 o 
   7   2   0       80.26       65.27      6.98 o 
   8   2   0       28.67       27.10      6.54 o 
   9   2   0       10.12        4.36      7.53 o 
   2   3   0      408.04      478.63      6.97 o 
   3   3   0     2119.46     2428.74     17.29 o 
   4   3   0     1985.13     2104.66      3.16 o 
   5   3   0        5.18        9.07      4.16 o 
   6   3   0      615.36      618.24     14.56 o 
   7   3   0       84.01       60.83      6.76 o 
   8   3   0       41.75       39.67      7.04 o 
   0   4   0      239.34      238.37      5.46 o 
   1   4   0       72.75       92.57      3.55 o 
   2   4   0      504.14      531.69      2.37 o 
   3   4   0        0.11        0.59      2.84 o 
   4   4   0      126.32      117.88      5.93 o 
   5   4   0       89.31       84.25      6.73 o 
   6   4   0      386.27      395.64     12.54 o 
   7   4   0       32.33       30.78      6.13 o 
   8   4   0       61.35       75.12      7.61 o 
   1   5   0       64.22       64.22      3.93 o 
   2   5   0      230.14      237.93      6.79 o 
   3   5   0        5.88        3.28      3.06 o 
   4   5   0       30.57       45.45      5.16 o 
   5   5   0      341.12      358.90     11.16 o 
   6   5   0        4.83        5.99      5.26 o 
   7   5   0       17.25       16.92      5.80 o 
   8   5   0       23.32       12.49      7.56 o 
   0   6   0      133.57      130.53      5.75 o 
   1   6   0        9.14        7.12      3.14 o 
   2   6   0      203.99      192.73      8.25 o 
   3   6   0        1.08        1.91      3.79 o 
   4   6   0      119.07      118.14      7.20 o 
   5   6   0        1.51        3.79      4.88 o 
   6   6   0        6.03        8.65      5.82 o 
   7   6   0       17.23       22.52      6.80 o 
   8   6   0       12.27       18.77      7.32 o 
   1   7   0        8.28        2.88      5.13 o 
   2   7   0      374.12      347.06     10.83 o 
   3   7   0        6.09        3.41      5.41 o 
   4   7   0       86.20       90.28      7.78 o 
   5   7   0      101.83      127.47      8.94 o 
   6   7   0        0.02        2.87      6.42 o 
   7   7   0        0.32        2.84      6.63 o 
   0   8   0        6.18       21.21      5.40 o 
   1   8   0      111.71      121.08      9.01 o 
   2   8   0        8.28       12.98      6.29 o 
   3   8   0        1.53        7.00      5.77 o 
   4   8   0        5.08        5.30      6.45 o 
   5   8   0       22.27       14.24      5.77 o 
   6   8   0        6.47        4.95      7.05 o 
   7   8   0       26.19       22.02      9.66 o 
   1   9   0       53.16       83.00      9.14 o 
   2   9   0        1.67        3.10      6.96 o 
   3   9   0       52.58       87.93      9.44 o 
   4   9   0        7.47       11.38      7.27 o 
   5   9   0       33.50       10.13      8.15 o 
   6   9   0        7.60        3.57      7.90 o 
   0  10   0       25.39       55.91      8.46 o 
   1  10   0        1.83        5.48      7.85 o 
   2  10   0       22.26       36.00      8.33 o 
   3  10   0       33.87       50.36      9.70 o 
   4  10   0        0.18        9.98      9.98 o 
   5  10   0        1.43        5.81      9.51 o 
   1  11   0        6.31        2.79      8.93 o 
   2  11   0       23.07       48.31     10.51 o 
   3  11   0       10.96       25.28     10.36 o 
   4  11   0       25.65       25.73     12.04 o 
   0  12   0        0.04        6.43      7.09 o 
   1  12   0       13.51       27.18      9.93 o 
   2  12   0        1.87        4.84     10.81 o 
   1   0   1     8957.65     8427.92     98.48 o 
   2   0   1     1065.01     1117.92      9.94 o 
   3   0   1      454.90      473.76      5.88 o 
   4   0   1       88.53       89.69      3.19 o 
   5   0   1      632.17      655.33      8.23 o 
   6   0   1       87.98       80.96      4.23 o 
   7   0   1        3.70        3.94      2.76 o 
   8   0   1        6.25       11.53      4.55 o 
   9   0   1       27.71       37.89      7.86 o 
  -9   1   1        5.27        2.76      6.77 o 
  -8   1   1       23.10       27.41      6.09 o 
  -7   1   1        4.44        2.33      4.73 o 
  -6   1   1      236.48      238.52      8.89 o 
  -5   1   1       26.28       33.01      4.12 o 
  -4   1   1     1148.29     1102.54     12.77 o 
  -3   1   1     1709.31     1845.92     13.97 o 
  -1   1   1      391.49      403.33      4.34 o 
   0   1   1       30.99       34.32      3.18 o 
   1   1   1      393.12      417.98      4.45 o 
   2   1   1     3743.96     3722.19     69.84 o 
   3   1   1     1714.66     1836.76     14.69 o 
   4   1   1     1169.08     1225.52     13.93 o 
   5   1   1       27.14       32.80      4.23 o 
   6   1   1      236.42      248.76      9.60 o 
   7   1   1        4.41       11.45      4.29 o 
   8   1   1       23.19       25.34      6.57 o 
   9   1   1        5.31       14.03      6.86 o 
  -9   2   1        8.52       14.14      6.71 o 
  -8   2   1       64.49       72.79      7.33 o 
  -7   2   1       16.07       19.69      5.00 o 
  -6   2   1      417.11      389.30     11.44 o 
  -5   2   1       48.31       51.46      4.75 o 
  -4   2   1      283.64      283.58      7.54 o 
  -3   2   1        3.75        1.63      2.10 o 
  -2   2   1      463.06      508.25      1.75 o 
  -1   2   1     3491.78     3238.78     60.12 o 
   0   2   1    15932.35     4171.57   6335.92 o 
   2   2   1      470.09      444.93      6.46 o 
   3   2   1        3.26        3.09      2.24 o 
   4   2   1      286.27      297.66      7.38 o 
   5   2   1       49.99       62.90      5.00 o 
   6   2   1      423.78      421.78     11.83 o 
   7   2   1       16.16       18.63      5.03 o 
   8   2   1       63.55       58.54      7.76 o 
   9   2   1        8.59        3.48      7.16 o 
  -8   3   1       35.67       23.30      7.12 o 
  -7   3   1       28.76       35.64      6.31 o 
  -6   3   1       32.29       25.18      5.66 o 
  -5   3   1     1095.79     1144.23     16.24 o 
  -4   3   1       98.48       99.04      5.55 o 
  -3   3   1     1013.19     1006.91     11.98 o 
  -2   3   1      355.96      387.62      6.78 o 
  -1   3   1      762.32      794.22      8.62 o 
   0   3   1      239.94      254.02     26.54 o 
   1   3   1      775.63      808.97      1.58 o 
   2   3   1      363.27      342.70      6.15 o 
   3   3   1     1050.38     1017.82     11.36 o 
   4   3   1      101.26      111.86      5.02 o 
   5   3   1     1097.38     1059.98     15.09 o 
   6   3   1       31.40       26.95      5.20 o 
   7   3   1       28.75       22.52      5.86 o 
   8   3   1       36.33       25.52      6.58 o 
  -8   4   1       24.63       28.98      7.20 o 
  -7   4   1      121.35      115.37      8.93 o 
  -6   4   1       20.51       21.43      5.88 o 
  -5   4   1       62.13       75.25      5.88 o 
  -4   4   1       50.93       49.04      4.80 o 
  -3   4   1      755.80      750.87     11.96 o 
  -2   4   1     1232.15     1284.48      2.19 o 
  -1   4   1       40.29       34.43      2.81 o 
   0   4   1      964.22      894.28     81.40 o 
   1   4   1       42.71       38.70      2.61 o 
   2   4   1     1231.47     1188.13     11.73 o 
   3   4   1      748.46      743.49     10.85 o 
   4   4   1       49.67       52.11      4.56 o 
   5   4   1       63.82       72.30      5.54 o 
   6   4   1       20.82       11.22      5.17 o 
   7   4   1      122.27      117.82      8.02 o 
   8   4   1       25.36       25.02      6.25 o 
  -8   5   1        8.99       11.11      6.66 o 
  -7   5   1        0.28        5.87      5.87 o 
  -6   5   1       86.02       85.26      7.59 o 
  -5   5   1       41.39       35.95      6.04 o 
  -4   5   1      892.32      917.38     14.30 o 
  -3   5   1        4.12        2.76      3.26 o 
  -2   5   1      135.93      153.12      4.28 o 
  -1   5   1       27.00       39.67      3.16 o 
   0   5   1      859.33      714.97     72.35 o 
   1   5   1       25.95       32.83      3.00 o 
   2   5   1      137.57      155.94      4.18 o 
   3   5   1        4.19        1.28      3.20 o 
   4   5   1      897.26      815.57     12.94 o 
   5   5   1       41.91       41.93      5.03 o 
   6   5   1       87.49       99.67      4.76 o 
   7   5   1        0.34        5.03      5.03 o 
   8   5   1        8.99       17.74      6.33 o 
  -8   6   1       27.47       28.32      7.55 o 
  -7   6   1       19.90       18.99      6.14 o 
  -6   6   1       58.05       62.78      6.77 o 
  -5   6   1       42.70       36.30      5.95 o 
  -4   6   1       49.28       58.16      6.19 o 
  -3   6   1       12.26        4.59      3.46 o 
  -2   6   1      117.08      140.84      6.04 o 
  -1   6   1      880.18      838.06     11.95 o 
   0   6   1      289.50      336.48     19.40 o 
   1   6   1      881.10      832.93     11.53 o 
   2   6   1      113.15      122.20      5.81 o 
   3   6   1       11.40        1.66      3.37 o 
   4   6   1       49.45       60.66      5.27 o 
   5   6   1       42.62       44.45      5.69 o 
   6   6   1       58.13       54.15      6.29 o 
   7   6   1       20.54       23.64      5.90 o 
   8   6   1       27.74       30.32      7.52 o 
  -7   7   1        1.31        3.08      5.68 o 
  -6   7   1        8.50        6.45      5.77 o 
  -5   7   1       30.22       30.67      5.47 o 
  -4   7   1       28.32       38.58      5.58 o 
  -3   7   1      297.79      317.62      4.74 o 
  -2   7   1       84.28       79.34      6.34 o 
  -1   7   1      504.67      526.42     11.50 o 
   0   7   1        0.60        4.64      2.71 o 
   1   7   1      504.44      522.02     11.12 o 
   2   7   1       86.00       82.07      6.05 o 
   3   7   1      301.43      307.45      9.88 o 
   4   7   1       28.64       22.44      5.41 o 
   5   7   1       31.80       33.09      5.34 o 
   6   7   1        8.63        9.34      5.06 o 
   7   7   1        1.37        5.84      5.84 o 
  -7   8   1       11.98       25.12      6.07 o 
  -6   8   1       13.54        8.01      5.89 o 
  -5   8   1       13.26       10.21      5.60 o 
  -4   8   1       32.05       10.45      4.56 o 
  -3   8   1       29.49       40.26      5.68 o 
  -2   8   1       77.04       83.57      6.95 o 
  -1   8   1      107.98      105.21      7.44 o 
   0   8   1      307.39      315.48     31.60 o 
   1   8   1      108.93      125.34      7.42 o 
   2   8   1       77.91       78.40      6.82 o 
   3   8   1       29.95       42.13      6.17 o 
   4   8   1       31.85       30.10      6.68 o 
   5   8   1       13.25        0.00      6.10 o 
   6   8   1       13.76       12.46      6.61 o 
   7   8   1       12.05        7.54      7.71 o 
  -6   9   1        0.56        3.05      5.40 o 
  -5   9   1       10.17       12.22      4.96 o 
  -4   9   1       85.59       62.37      7.96 o 
  -3   9   1        0.22        7.32      4.71 o 
  -2   9   1      195.57      226.40     10.32 o 
  -1   9   1       16.77       10.36      6.41 o 
   0   9   1       75.35       61.19      5.69 o 
   1   9   1       17.56       19.17      6.84 o 
   2   9   1      195.32      257.93     11.45 o 
   3   9   1        0.10        7.26      5.77 o 
   4   9   1       86.86       78.73      8.72 o 
   5   9   1       10.11        0.91      6.27 o 
   6   9   1        0.63        7.36      7.36 o 
  -5  10   1        3.60        6.50      5.72 o 
  -4  10   1        4.64        3.34      5.46 o 
  -3  10   1       19.54       17.34      6.52 o 
  -2  10   1       59.44       50.04      7.86 o 
  -1  10   1       13.61       27.66      6.27 o 
   0  10   1        0.26        0.53      4.31 o 
   1  10   1       13.11       14.87      7.30 o 
   2  10   1       58.96       71.78      8.91 o 
   3  10   1       19.64       33.40      8.45 o 
   4  10   1        4.61        5.02      7.88 o 
   5  10   1        3.31       11.54      7.44 o 
  -4  11   1        3.29        4.69      5.98 o 
  -3  11   1       16.64       16.92      7.03 o 
  -2  11   1        2.37        1.20      6.29 o 
  -1  11   1        5.74        8.61      5.81 o 
   0  11   1        1.19        3.49      4.31 o 
   1  11   1        5.62        0.00      8.09 o 
   2  11   1        2.30        7.30      8.83 o 
   3  11   1       16.30       20.18     10.01 o 
   4  11   1        2.91        7.83      9.44 o 
  -2  12   1        9.47       13.46      6.52 o 
  -1  12   1        0.27        1.78      6.33 o 
   0  12   1        7.62        4.49      5.48 o 
   1  12   1        0.31        2.29      8.30 o 
   2  12   1        9.25       29.79      8.96 o 
   0   0   2     8109.97     7729.96     47.69 o 
   1   0   2     5197.81     5004.50     45.06 o 
   2   0   2      245.57      276.91      3.46 o 
   3   0   2       17.96       27.87      1.82 o 
   4   0   2      297.94      324.57      5.34 o 
   5   0   2       13.56       19.90      2.62 o 
   6   0   2      287.39      278.41      6.97 o 
   7   0   2        3.86        3.50      3.36 o 
   8   0   2       56.02       52.00      5.25 o 
   9   0   2        1.51        2.71      5.38 o 
  -9   1   2       16.72       10.93      7.51 o 
  -8   1   2       26.86       18.37      6.47 o 
  -7   1   2       23.23       28.08      5.79 o 
  -6   1   2      125.11      113.62      7.09 o 
  -5   1   2      191.80      177.06      7.26 o 
  -4   1   2     1007.09     1075.99     12.86 o 
  -3   1   2      525.48      565.97      8.27 o 
  -2   1   2     2414.94     2376.68     57.76 o 
  -1   1   2     2162.16     2006.19     42.73 o 
   0   1   2      215.89      230.83     10.04 o 
   1   1   2     2133.85     2039.52     43.08 o 
   2   1   2     2451.25     2526.99     58.54 o 
   3   1   2      547.46      574.48      8.26 o 
   4   1   2     1015.97     1083.02     12.90 o 
   5   1   2      186.87      190.48      7.06 o 
   6   1   2      121.65      126.08      7.20 o 
   7   1   2       23.72       26.45      5.34 o 
   8   1   2       27.71       29.42      6.22 o 
   9   1   2       16.28       17.24      7.56 o 
  -9   2   2       25.71       16.25      7.93 o 
  -8   2   2        1.92        5.10      5.80 o 
  -7   2   2       74.76       87.65      6.82 o 
  -6   2   2       61.06       60.46      5.92 o 
  -5   2   2      168.82      169.77      6.76 o 
  -4   2   2      467.17      483.97      8.84 o 
  -3   2   2       68.02       82.87      3.63 o 
  -2   2   2        6.85        0.46      1.61 o 
  -1   2   2     1335.73     1280.69      8.90 o 
   0   2   2     2114.54     1848.78    114.33 o 
   1   2   2     1386.09     1432.36      9.41 o 
   2   2   2        5.80        0.72      1.64 o 
   3   2   2       65.35       84.34      3.73 o 
   4   2   2      459.40      501.87      9.07 o 
   5   2   2      174.63      180.48      7.17 o 
   6   2   2       63.17       57.99      5.89 o 
   7   2   2       73.59       68.25      6.64 o 
   8   2   2        2.12        3.55      5.95 o 
   9   2   2       25.56       45.45      7.19 o 
  -8   3   2        9.64       16.03      6.35 o 
  -7   3   2        8.23       14.19      4.93 o 
  -6   3   2      131.62      117.03      7.38 o 
  -5   3   2       70.11       66.18      5.61 o 
  -4   3   2      710.09      641.64     10.77 o 
  -3   3   2      336.46      361.12      7.25 o 
  -2   3   2      456.49      546.98      5.69 o 
  -1   3   2      181.10      176.36      4.04 o 
   0   3   2      581.39      570.22     41.65 o 
   1   3   2      173.38      168.22      3.90 o 
   2   3   2      436.94      524.53      5.54 o 
   3   3   2      344.35      370.15      7.17 o 
   4   3   2      718.01      654.18     10.66 o 
   5   3   2       68.97       71.50      5.12 o 
   6   3   2      134.05      114.13      7.22 o 
   7   3   2        7.83       10.52      4.51 o 
   8   3   2        9.58       18.54      5.38 o 
  -8   4   2       52.56       47.15      8.29 o 
  -7   4   2       18.01       18.82      5.88 o 
  -6   4   2      172.59      171.05      9.12 o 
  -5   4   2       20.03       26.58      4.98 o 
  -4   4   2      225.04      277.26      6.55 o 
  -3   4   2       84.36       78.13      4.33 o 
  -2   4   2     1089.84     1140.78      2.24 o 
  -1   4   2      486.44      420.57      6.98 o 
   0   4   2      232.93      187.14     15.06 o 
   1   4   2      494.64      457.67      6.92 o 
   2   4   2     1068.01     1072.20      2.04 o 
   3   4   2       80.99       86.08      4.08 o 
   4   4   2      223.69      301.76      2.67 o 
   5   4   2       19.55       27.18      4.35 o 
   6   4   2      173.33      158.18      7.85 o 
   7   4   2       19.06       17.87      5.31 o 
   8   4   2       53.51       45.56      7.01 o 
  -8   5   2        2.35        0.43      6.47 o 
  -7   5   2       11.66       16.39      6.05 o 
  -6   5   2       34.37       37.84      4.52 o 
  -5   5   2      229.13      260.86      9.54 o 
  -4   5   2       24.17       29.76      5.02 o 
  -3   5   2      112.90      139.42      5.88 o 
  -2   5   2      598.12      629.02      2.21 o 
  -1   5   2       25.38       22.65      2.93 o 
   0   5   2       10.71        4.20      1.56 o 
   1   5   2       24.49       27.91      2.91 o 
   2   5   2      602.08      605.20      8.93 o 
   3   5   2      113.17      134.22      5.33 o 
   4   5   2       24.19       17.11      4.32 o 
   5   5   2      230.72      215.22      8.05 o 
   6   5   2       34.16       32.53      4.35 o 
   7   5   2       12.05       17.58      4.66 o 
   8   5   2        2.37        4.81      5.21 o 
  -8   6   2        6.16       12.22      6.08 o 
  -7   6   2       27.58       19.71      7.21 o 
  -6   6   2       37.91       53.81      6.43 o 
  -5   6   2      151.40      153.88      8.19 o 
  -4   6   2       95.26      111.21      6.87 o 
  -3   6   2       10.16        1.72      3.31 o 
  -2   6   2      248.11      272.48      7.88 o 
  -1   6   2      109.47      114.13      5.76 o 
   0   6   2      610.22      519.83     49.22 o 
   1   6   2      108.38      112.44      5.46 o 
   2   6   2      250.86      248.60      6.90 o 
   3   6   2       10.37        2.56      2.98 o 
   4   6   2       94.35       91.24      6.06 o 
   5   6   2      149.14      119.45      7.23 o 
   6   6   2       38.91       35.80      4.34 o 
   7   6   2       28.02       29.31      5.55 o 
   8   6   2        6.36        8.70      5.70 o 
  -7   7   2       14.63       20.41      6.14 o 
  -6   7   2        1.52        1.03      4.79 o 
  -5   7   2       25.12       30.45      5.53 o 
  -4   7   2      274.24      315.28      3.83 o 
  -3   7   2       47.03       48.66      3.92 o 
  -2   7   2      498.63      497.54     10.73 o 
  -1   7   2      204.77      194.50      7.40 o 
   0   7   2      219.26      196.73     20.39 o 
   1   7   2      207.78      216.96      7.25 o 
   2   7   2      498.78      468.15     10.59 o 
   3   7   2       48.18       50.27      4.96 o 
   4   7   2      279.34      244.54      9.37 o 
   5   7   2       25.75       23.83      5.50 o 
   6   7   2        1.34        4.54      4.54 o 
   7   7   2       14.44        7.77      4.79 o 
  -7   8   2       11.53       16.70      6.13 o 
  -6   8   2       15.75        9.15      6.10 o 
  -5   8   2       17.14       13.09      5.87 o 
  -4   8   2       20.80       29.32      4.75 o 
  -3   8   2        1.06        2.88      4.68 o 
  -2   8   2      237.74      249.88      9.66 o 
  -1   8   2      340.00      343.89     10.49 o 
   0   8   2       35.02       32.38      4.27 o 
   1   8   2      339.91      342.87     10.45 o 
   2   8   2      238.13      251.86      9.42 o 
   3   8   2        0.85       14.47      4.77 o 
   4   8   2       21.27       15.61      6.08 o 
   5   8   2       17.44        0.63      4.98 o 
   6   8   2       16.11       12.31      5.23 o 
   7   8   2       11.76        2.45      6.47 o 
  -6   9   2       10.46        1.52      5.84 o 
  -5   9   2       12.74       15.25      5.63 o 
  -4   9   2       12.78       16.05      5.69 o 
  -3   9   2      107.25      105.36      7.82 o 
  -2   9   2       13.87       20.33      5.38 o 
  -1   9   2      210.13      241.01     10.08 o 
   0   9   2       99.75      110.33     20.99 o 
   1   9   2      209.33      225.58     10.92 o 
   2   9   2       14.35       14.92      6.13 o 
   3   9   2      108.64      112.00      7.96 o 
   4   9   2       12.15        2.83      5.15 o 
   5   9   2       13.19        4.69      5.60 o 
   6   9   2       10.93        5.63      5.56 o 
  -5  10   2        1.59        4.50      5.67 o 
  -4  10   2        8.18        3.22      5.59 o 
  -3  10   2       21.67       15.46      6.20 o 
  -2  10   2       47.29       45.60      7.29 o 
  -1  10   2       20.64       17.33      5.69 o 
   0  10   2       68.95       66.16      5.85 o 
   1  10   2       20.49       17.34      6.43 o 
   2  10   2       46.62       68.47      7.99 o 
   3  10   2       21.53       19.99      7.68 o 
   4  10   2        8.13        7.05      7.05 o 
   5  10   2        1.72        7.64      7.85 o 
  -4  11   2       24.02       13.14      6.29 o 
  -3  11   2       11.16        7.48      5.97 o 
  -2  11   2       23.54       35.78      6.26 o 
  -1  11   2        0.05        1.89      5.59 o 
   0  11   2        1.99        4.11      4.31 o 
   1  11   2        0.08        0.87      6.55 o 
   2  11   2       23.39       27.49      8.34 o 
   3  11   2       11.01       10.80      8.48 o 
   4  11   2       23.70       37.90      8.91 o 
  -2  12   2        0.56        5.11      5.97 o 
  -1  12   2        6.42        1.64      5.91 o 
   0  12   2        1.23       11.97      4.31 o 
   1  12   2        6.21        8.07      8.17 o 
   2  12   2        0.52        4.83      7.41 o 
   1   0   3     3837.78     3532.16     46.51 o 
   2   0   3     2488.46     2240.02     71.80 o 
   3   0   3      497.90      455.72      6.34 o 
   4   0   3      124.15      113.78      3.52 o 
   5   0   3       40.60       39.40      3.05 o 
   6   0   3       22.81       14.32      8.99 o 
   7   0   3       27.94       16.45      4.01 o 
   8   0   3        2.54        4.39      4.42 o 
   9   0   3       18.70       18.88      5.84 o 
  -9   1   3       19.00        2.34      6.35 o 
  -8   1   3       10.92       11.46      4.87 o 
  -7   1   3        7.02        8.07      4.18 o 
  -6   1   3       71.31       71.66      5.74 o 
  -5   1   3      192.88      195.28      6.92 o 
  -4   1   3      482.86      489.51      9.13 o 
  -3   1   3      815.35      917.07     10.52 o 
  -2   1   3      383.93      413.96      6.13 o 
  -1   1   3     1734.54     1914.45      1.64 o 
   0   1   3     4897.77     4969.60    193.19 o 
   1   1   3     1729.16     1683.71     43.37 o 
   2   1   3      376.10      413.70      6.29 o 
   3   1   3      835.44      900.55     11.05 o 
   4   1   3      473.25      501.14      9.32 o 
   5   1   3      195.88      202.51      7.36 o 
   6   1   3       70.14       71.74      6.51 o 
   7   1   3        6.27        7.44      4.60 o 
   8   1   3       10.43       13.55      5.55 o 
   9   1   3       19.41       17.75      7.48 o 
  -9   2   3        1.31        4.64      7.16 o 
  -8   2   3       25.56       20.34      5.91 o 
  -7   2   3        7.67        9.03      4.55 o 
  -6   2   3      196.41      211.92      8.63 o 
  -5   2   3       81.56       71.72      5.19 o 
  -4   2   3      111.41       95.64      2.96 o 
  -3   2   3     1051.63      960.16     10.83 o 
  -2   2   3     2247.56     2628.74      1.47 o 
  -1   2   3      130.50      112.48      3.11 o 
   0   2   3     6407.67     5208.36    199.24 o 
   1   2   3      125.29      123.70      3.24 o 
   2   2   3     2222.03     2103.05     13.51 o 
   3   2   3     1034.02      957.62     10.77 o 
   4   2   3      113.76      114.87      5.11 o 
   5   2   3       81.51       83.30      5.31 o 
   6   2   3      196.59      196.35      8.40 o 
   7   2   3        7.87        5.81      4.12 o 
   8   2   3       24.87       29.58      5.97 o 
   9   2   3        1.30        6.03      6.90 o 
  -8   3   3        7.20        0.00      6.52 o 
  -7   3   3        2.63        5.01      5.01 o 
  -6   3   3        4.69        1.93      4.54 o 
  -5   3   3      226.12      208.19      7.77 o 
  -4   3   3      456.10      418.84      8.94 o 
  -3   3   3       65.25       60.03      3.96 o 
  -2   3   3      528.24      576.68      6.43 o 
  -1   3   3      252.63      295.63      1.57 o 
   0   3   3       20.72       20.76      1.01 o 
   1   3   3      260.98      219.50      4.41 o 
   2   3   3      538.64      570.58      1.77 o 
   3   3   3       73.15       73.89      4.28 o 
   4   3   3      455.47      416.24      8.78 o 
   5   3   3      219.86      198.29      7.59 o 
   6   3   3        4.10        2.57      4.49 o 
   7   3   3        2.68        4.29      4.79 o 
   8   3   3        7.77        8.67      5.43 o 
  -8   4   3        8.89       16.75      6.10 o 
  -7   4   3       33.27       44.14      6.54 o 
  -6   4   3       16.57       17.32      4.95 o 
  -5   4   3      152.50      165.24      7.35 o 
  -4   4   3       66.04       59.88      4.89 o 
  -3   4   3      438.04      417.51      8.28 o 
  -2   4   3       71.19       80.01      1.96 o 
  -1   4   3     1143.11     1096.17      1.79 o 
   0   4   3       91.41      106.44      7.64 o 
   1   4   3     1122.78     1072.52      1.92 o 
   2   4   3       74.06       61.76      3.33 o 
   3   4   3      430.79      396.44      7.92 o 
   4   4   3       64.53       76.78      3.03 o 
   5   4   3      149.43      136.02      6.62 o 
   6   4   3       17.22       21.59      4.54 o 
   7   4   3       32.13       29.66      5.79 o 
   8   4   3        9.20       14.55      5.50 o 
  -8   5   3        5.49       11.96      6.75 o 
  -7   5   3       14.14       13.76      6.22 o 
  -6   5   3       71.28       80.39      4.88 o 
  -5   5   3       40.89       40.42      5.57 o 
  -4   5   3      458.54      437.79     10.71 o 
  -3   5   3      151.93      175.41      6.45 o 
  -2   5   3       42.79       38.77      2.61 o 
  -1   5   3      413.73      394.86      7.56 o 
   0   5   3        0.11        0.61      1.41 o 
   1   5   3      426.90      423.91      7.55 o 
   2   5   3       38.56       33.90      2.24 o 
   3   5   3      153.93      163.26      5.93 o 
   4   5   3      459.21      390.36      9.38 o 
   5   5   3       42.05       39.33      5.19 o 
   6   5   3       72.22       81.22      3.95 o 
   7   5   3       13.67       13.02      5.35 o 
   8   5   3        5.36        2.38      5.34 o 
  -7   6   3       35.50       32.70      6.94 o 
  -6   6   3       73.61       74.99      7.16 o 
  -5   6   3       12.36        0.52      4.63 o 
  -4   6   3      152.18      169.15      7.88 o 
  -3   6   3       37.06       35.98      3.47 o 
  -2   6   3      393.36      458.05      8.54 o 
  -1   6   3       57.58       69.02      4.37 o 
   0   6   3      109.63      144.09     17.12 o 
   1   6   3       56.76       55.13      4.30 o 
   2   6   3      384.39      447.71      2.67 o 
   3   6   3       39.42       38.03      3.00 o 
   4   6   3      150.26      154.91      7.01 o 
   5   6   3       11.55        5.19      4.06 o 
   6   6   3       72.93       68.94      3.70 o 
   7   6   3       36.26       25.74      5.55 o 
  -7   7   3        3.51        1.21      6.36 o 
  -6   7   3        2.21        0.33      5.33 o 
  -5   7   3      115.73      121.72      8.54 o 
  -4   7   3       24.20       26.60      4.58 o 
  -3   7   3      101.74       95.32      4.11 o 
  -2   7   3       47.52       50.12      5.87 o 
  -1   7   3      316.69      299.13      8.59 o 
   0   7   3        3.63        1.21      2.89 o 
   1   7   3      312.93      306.06      8.36 o 
   2   7   3       48.54       54.78      5.19 o 
   3   7   3      102.21       94.38      6.72 o 
   4   7   3       25.17       26.11      3.76 o 
   5   7   3      118.06      111.32      7.12 o 
   6   7   3        2.48        7.82      4.63 o 
   7   7   3        3.55        4.58      4.50 o 
  -6   8   3        8.70       12.27      5.64 o 
  -5   8   3       21.60       30.88      6.40 o 
  -4   8   3       17.40       22.30      4.56 o 
  -3   8   3      110.09      124.38      4.28 o 
  -2   8   3       90.64      104.69      7.08 o 
  -1   8   3       56.91       58.82      5.63 o 
   0   8   3      364.81      332.17     16.33 o 
   1   8   3       58.25       57.80      5.90 o 
   2   8   3       94.27      121.35      6.85 o 
   3   8   3      108.85      113.24      3.77 o 
   4   8   3       16.90       21.76      3.74 o 
   5   8   3       20.88       13.85      5.95 o 
   6   8   3        8.74        3.96      5.31 o 
  -6   9   3        1.12        4.67      4.96 o 
  -5   9   3        4.45        9.94      5.67 o 
  -4   9   3       74.63       67.02      6.98 o 
  -3   9   3       59.22       56.25      6.26 o 
  -2   9   3      132.48      112.12      8.07 o 
  -1   9   3       29.70       32.75      5.30 o 
   0   9   3      465.23      411.54     47.31 o 
   1   9   3       28.85       34.02      5.61 o 
   2   9   3      132.87      128.37      8.02 o 
   3   9   3       59.02       46.12      6.29 o 
   4   9   3       76.50       63.29      7.63 o 
   5   9   3        4.79        2.46      5.09 o 
   6   9   3        1.21        4.64      5.47 o 
  -5  10   3        6.91        2.60      5.32 o 
  -4  10   3        7.99        1.41      5.69 o 
  -3  10   3        9.99       15.63      5.97 o 
  -2  10   3       87.81       82.00      7.52 o 
  -1  10   3       65.04       65.29      6.69 o 
   0  10   3        6.59        5.24      5.60 o 
   1  10   3       65.18       81.18      7.39 o 
   2  10   3       87.48      103.00      8.26 o 
   3  10   3       10.41       10.40      5.80 o 
   4  10   3        8.28        9.30      6.00 o 
   5  10   3        6.65        4.63      6.57 o 
  -4  11   3       12.92       15.64      5.79 o 
  -3  11   3       13.83       15.38      5.13 o 
  -2  11   3        7.45       11.27      5.14 o 
  -1  11   3       29.30       25.68      6.09 o 
   0  11   3        1.48        3.74      6.44 o 
   1  11   3       29.47       29.28      7.15 o 
   2  11   3        7.25       15.92      7.04 o 
   3  11   3       13.74       19.16      6.94 o 
   4  11   3       12.79       19.57      7.92 o 
  -2  12   3        7.37       11.47      5.66 o 
  -1  12   3        1.09        6.48      4.94 o 
   0  12   3        2.91        4.34      4.34 o 
   1  12   3        1.12        3.62      6.66 o 
   2  12   3        7.17       11.95      7.80 o 
   0   0   4      252.90      247.66      5.25 o 
   1   0   4      711.71      731.99      9.92 o 
   2   0   4      195.54      181.09      3.03 o 
   3   0   4      595.44      654.25      6.39 o 
   4   0   4        0.00        1.74      1.85 o 
   5   0   4       39.99       34.18      3.09 o 
   6   0   4      160.11      195.26      8.42 o 
   7   0   4       21.86       23.27      3.89 o 
   8   0   4        5.36       11.41      4.52 o 
   9   0   4        3.45        3.63      5.67 o 
  -9   1   4        5.66       10.02      5.52 o 
  -8   1   4       16.51       22.49      5.13 o 
  -7   1   4        4.82        2.59      4.24 o 
  -6   1   4       23.41       22.08      4.49 o 
  -5   1   4       34.14       37.54      4.27 o 
  -4   1   4      402.56      414.23      8.61 o 
  -3   1   4       13.75        9.58      2.94 o 
  -2   1   4      795.83      778.89      8.67 o 
  -1   1   4     2121.03     1914.47     49.48 o 
   0   1   4     5308.57     1669.72   2523.21 o 
   1   1   4     2135.16     1920.40     49.33 o 
   2   1   4      774.90      768.95      8.66 o 
   3   1   4       11.58        8.73      2.90 o 
   4   1   4      406.25      378.96      8.88 o 
   5   1   4       31.89       31.49      4.50 o 
   6   1   4       21.95       21.25      4.69 o 
   7   1   4        5.39       12.99      4.68 o 
   8   1   4       17.56       18.44      6.27 o 
   9   1   4        5.62       12.92      6.76 o 
  -8   2   4        8.35       14.60      6.04 o 
  -7   2   4       16.81       19.97      5.85 o 
  -6   2   4       72.22       76.91      6.22 o 
  -5   2   4       52.93       68.39      5.20 o 
  -4   2   4      744.26      727.39     11.36 o 
  -3   2   4       62.26       54.95      3.47 o 
  -2   2   4      130.43      126.46      1.58 o 
  -1   2   4      317.35      303.11      5.12 o 
   0   2   4     2322.92     2177.56    100.65 o 
   1   2   4      329.89      337.14      5.33 o 
   2   2   4      131.30      138.53      4.18 o 
   3   2   4       64.12       64.30      3.70 o 
   4   2   4      729.87      700.53     11.40 o 
   5   2   4       50.91       65.55      4.95 o 
   6   2   4       74.18       60.62      6.39 o 
   7   2   4       15.39       17.25      5.17 o 
   8   2   4        8.36       13.70      5.67 o 
  -8   3   4        3.05        3.47      6.01 o 
  -7   3   4       23.68       24.53      5.36 o 
  -6   3   4       52.07       60.86      6.11 o 
  -5   3   4       13.09       10.88      3.86 o 
  -4   3   4      388.62      345.47      8.28 o 
  -3   3   4        7.18        1.75      2.28 o 
  -2   3   4     1278.49     1554.28     10.10 o 
  -1   3   4     1137.06     1024.35      9.49 o 
   0   3   4      324.64      358.17     25.41 o 
   1   3   4     1137.09     1094.04      9.90 o 
   2   3   4     1280.87     1557.17      1.78 o 
   3   3   4        7.25        2.39      2.20 o 
   4   3   4      397.40      362.37      8.55 o 
   5   3   4       14.34       12.29      3.97 o 
   6   3   4       51.37       55.03      6.18 o 
   7   3   4       22.43       22.47      5.56 o 
   8   3   4        2.83        7.85      5.44 o 
  -8   4   4       11.85       10.52      6.54 o 
  -7   4   4       34.52       35.49      5.98 o 
  -6   4   4      124.81      138.62      8.47 o 
  -5   4   4      137.54      154.83      4.19 o 
  -4   4   4      211.05      228.34      3.32 o 
  -3   4   4       35.29       27.91      3.52 o 
  -2   4   4      404.61      455.41      2.36 o 
  -1   4   4      187.91      162.70      1.60 o 
   0   4   4     1835.69     2070.47      1.21 o 
   1   4   4      191.96      172.74      4.73 o 
   2   4   4      394.05      374.35      7.03 o 
   3   4   4       39.04       40.92      3.38 o 
   4   4   4      212.72      214.27      3.03 o 
   5   4   4      135.47      109.17      6.48 o 
   6   4   4      123.10      124.18      7.37 o 
   7   4   4       34.49       32.98      5.50 o 
   8   4   4       11.71        7.33      5.32 o 
  -8   5   4       11.90       19.15      7.11 o 
  -7   5   4        6.60        5.01      5.99 o 
  -6   5   4       11.26        3.82      5.04 o 
  -5   5   4      273.17      253.69      9.71 o 
  -4   5   4        5.24        6.33      4.01 o 
  -3   5   4      280.01      262.60      7.58 o 
  -2   5   4      518.31      497.90      9.21 o 
  -1   5   4       46.45       37.51      3.93 o 
   0   5   4        1.19        2.39      1.53 o 
   1   5   4       44.10       35.09      2.11 o 
   2   5   4      528.98      521.62      8.95 o 
   3   5   4      280.80      247.31      7.07 o 
   4   5   4        5.33        5.22      3.84 o 
   5   5   4      276.27      340.69      3.93 o 
   6   5   4       12.13       12.86      4.20 o 
   7   5   4        6.73       16.90      4.07 o 
   8   5   4       11.65        9.65      6.12 o 
  -7   6   4       15.13       24.17      6.05 o 
  -6   6   4       28.82       17.58      5.96 o 
  -5   6   4      170.85      174.20      4.73 o 
  -4   6   4        0.75        3.65      4.48 o 
  -3   6   4      154.39      175.48      3.62 o 
  -2   6   4      183.91      185.95      2.95 o 
  -1   6   4      116.51      105.28      5.11 o 
   0   6   4      114.36      129.19     12.75 o 
   1   6   4      113.29      110.58      4.87 o 
   2   6   4      187.10      182.05      2.72 o 
   3   6   4      150.39      154.60      3.30 o 
   4   6   4        0.97        0.41      3.76 o 
   5   6   4      169.93      176.82      4.09 o 
   6   6   4       27.95       28.60      4.49 o 
   7   6   4       15.32       11.87      4.75 o 
  -7   7   4       12.73        4.15      6.34 o 
  -6   7   4       45.60       40.96      7.62 o 
  -5   7   4        3.19        2.73      5.50 o 
  -4   7   4      182.38      146.79      8.21 o 
  -3   7   4        6.02        7.03      3.93 o 
  -2   7   4      141.26      147.90      6.85 o 
  -1   7   4       98.51       90.66      5.33 o 
   0   7   4      203.06      144.99     83.47 o 
   1   7   4       97.57       86.81      5.23 o 
   2   7   4      141.21      157.35      3.23 o 
   3   7   4        5.48        1.37      3.76 o 
   4   7   4      184.70      218.29      3.44 o 
   5   7   4        3.55        0.23      3.97 o 
   6   7   4       46.21       48.01      5.67 o 
   7   7   4       13.11        3.85      5.33 o 
  -6   8   4        6.80        1.90      6.33 o 
  -5   8   4        2.33        4.99      5.21 o 
  -4   8   4       55.02       57.38      6.51 o 
  -3   8   4        1.95        1.57      4.50 o 
  -2   8   4       87.15       89.07      6.61 o 
  -1   8   4      196.41      208.68      8.54 o 
   0   8   4        1.41        1.75      2.80 o 
   1   8   4      194.34      205.15      7.78 o 
   2   8   4       86.18       93.95      6.09 o 
   3   8   4        2.15        2.10      4.34 o 
   4   8   4       54.14       48.31      4.91 o 
   5   8   4        2.10        4.63      4.63 o 
   6   8   4        6.98        2.52      5.07 o 
  -6   9   4        4.47        3.18      5.57 o 
  -5   9   4       15.74       10.39      5.72 o 
  -4   9   4       12.51       17.20      5.70 o 
  -3   9   4       15.73       10.94      5.60 o 
  -2   9   4       28.45       29.77      6.02 o 
  -1   9   4      105.60      115.61      7.70 o 
   0   9   4        0.96        0.25      3.21 o 
   1   9   4      105.81      122.35      7.66 o 
   2   9   4       27.98       37.81      5.10 o 
   3   9   4       16.78        3.30      4.03 o 
   4   9   4       12.80        6.26      4.88 o 
   5   9   4       16.41       19.27      5.37 o 
   6   9   4        4.43        6.46      5.25 o 
  -5  10   4        1.19        2.96      5.36 o 
  -4  10   4        0.19        5.56      5.56 o 
  -3  10   4       37.25       36.18      6.04 o 
  -2  10   4       22.79       24.72      5.54 o 
  -1  10   4       21.18       31.39      5.60 o 
   0  10   4       21.63       21.87      3.66 o 
   1  10   4       21.54       20.54      5.85 o 
   2  10   4       23.46        5.48      5.48 o 
   3  10   4       37.66       40.19      6.55 o 
   4  10   4        0.20        5.97      5.97 o 
   5  10   4        1.02        2.69      5.59 o 
  -4  11   4        1.46        4.27      5.01 o 
  -3  11   4       12.86       12.09      5.86 o 
  -2  11   4        2.28        1.35      5.02 o 
  -1  11   4        0.56        4.99      4.35 o 
   0  11   4       32.10       32.91      6.02 o 
   1  11   4        0.45        4.94      5.11 o 
   2  11   4        2.45        6.31      6.02 o 
   3  11   4       12.79        8.27      7.05 o 
   4  11   4        1.50        1.24      6.12 o 
  -1  12   4        2.32        6.05      5.23 o 
   0  12   4        3.84        1.74      4.03 o 
   1  12   4        2.06        3.66      6.03 o 
   1   0   5      292.35      301.10      3.64 o 
   2   0   5      134.32      118.52      2.62 o 
   3   0   5        1.60        2.93      1.67 o 
   4   0   5      252.48      212.95      5.16 o 
   5   0   5       12.78       13.85      2.64 o 
   6   0   5      119.98      105.74      5.19 o 
   7   0   5       18.75       24.48      5.20 o 
   8   0   5        1.38        1.25      7.50 o 
  -8   1   5        5.50        3.71      4.70 o 
  -7   1   5       17.21       13.54      4.40 o 
  -6   1   5       47.17       43.94      4.91 o 
  -5   1   5       44.09       47.79      4.20 o 
  -4   1   5      218.50      196.98      6.22 o 
  -3   1   5      431.42      414.34      7.73 o 
  -2   1   5      365.04      317.58      6.03 o 
  -1   1   5     2709.08     2583.81     61.64 o 
   0   1   5      401.18      447.56     16.21 o 
   1   1   5     2681.12     2565.90     60.71 o 
   2   1   5      356.82      320.28      5.93 o 
   3   1   5      441.73      444.22      7.80 o 
   4   1   5      219.74      207.15      6.45 o 
   5   1   5       43.44       49.25      4.39 o 
   6   1   5       48.02       59.43      5.77 o 
   7   1   5       15.60       10.39      5.30 o 
   8   1   5        5.00        6.54      5.13 o 
  -8   2   5       12.24       13.38      5.63 o 
  -7   2   5       35.99       27.71      5.67 o 
  -6   2   5      147.95      144.50      7.85 o 
  -5   2   5      210.99      198.03      8.09 o 
  -4   2   5       18.58       13.60      3.36 o 
  -3   2   5      136.70      138.22      5.00 o 
  -2   2   5       82.27       67.04      2.03 o 
  -1   2   5      171.04      210.07      1.61 o 
   0   2   5     1187.57      892.46    520.34 o 
   1   2   5      177.79      142.43      4.04 o 
   2   2   5       83.60       89.82      3.68 o 
   3   2   5      131.08      144.87      5.12 o 
   4   2   5       18.77       17.90      3.48 o 
   5   2   5      208.14      196.73      8.49 o 
   6   2   5      147.55      142.87      8.03 o 
   7   2   5       36.57       46.21      6.25 o 
   8   2   5       12.04       17.65      6.35 o 
  -8   3   5       19.51       19.97      6.41 o 
  -7   3   5        6.16       16.52      4.92 o 
  -6   3   5       24.47       30.27      5.38 o 
  -5   3   5       20.66       18.56      4.34 o 
  -4   3   5       65.05       57.95      4.68 o 
  -3   3   5      238.86      273.28      2.55 o 
  -2   3   5      389.30      448.83      2.04 o 
  -1   3   5      263.12      252.12      5.35 o 
   0   3   5      174.99      165.10     10.53 o 
   1   3   5      256.62      266.04      5.41 o 
   2   3   5      391.84      343.00      6.63 o 
   3   3   5      242.58      258.16      2.30 o 
   4   3   5       64.42       56.77      4.37 o 
   5   3   5       21.79       18.40      4.25 o 
   6   3   5       23.35       36.11      5.10 o 
   7   3   5        5.76        9.96      4.84 o 
   8   3   5       19.96       20.66      5.77 o 
  -8   4   5        6.91        3.27      6.19 o 
  -7   4   5        0.10        1.66      5.39 o 
  -6   4   5       53.41       51.07      5.97 o 
  -5   4   5      327.28      302.38      9.86 o 
  -4   4   5      161.56      158.11      3.61 o 
  -3   4   5       28.32       24.63      3.39 o 
  -2   4   5      297.82      332.77      2.21 o 
  -1   4   5       55.62       51.11      3.05 o 
   0   4   5      400.22      350.01     17.24 o 
   1   4   5       52.26       51.91      3.14 o 
   2   4   5      306.39      314.47      6.86 o 
   3   4   5       28.66       33.86      2.66 o 
   4   4   5      157.67      155.10      3.37 o 
   5   4   5      326.53      301.97      9.69 o 
   6   4   5       54.99       45.81      5.65 o 
   7   4   5        0.19        1.24      4.18 o 
   8   4   5        7.01        7.71      5.18 o 
  -8   5   5        0.60        1.34      7.22 o 
  -7   5   5       23.64       48.12      6.35 o 
  -6   5   5        5.53        5.98      4.42 o 
  -5   5   5       54.00       56.35      6.11 o 
  -4   5   5       82.63       75.46      5.58 o 
  -3   5   5       46.28       46.36      4.17 o 
  -2   5   5      429.39      363.79      8.19 o 
  -1   5   5      236.34      279.90      2.26 o 
   0   5   5      654.32      570.62    341.84 o 
   1   5   5      236.99      193.83      5.81 o 
   2   5   5      425.34      494.66      2.69 o 
   3   5   5       47.71       46.47      4.12 o 
   4   5   5       86.62       73.12      5.50 o 
   5   5   5       55.64       48.05      4.02 o 
   6   5   5        5.86        5.81      4.31 o 
   7   5   5       23.88       26.05      6.08 o 
   8   5   5        0.63        1.09      5.02 o 
  -7   6   5       17.52       15.55      6.43 o 
  -6   6   5        5.99        3.65      5.83 o 
  -5   6   5        3.84        1.66      5.12 o 
  -4   6   5      203.03      189.26      8.16 o 
  -3   6   5       56.49       52.36      5.19 o 
  -2   6   5       27.99       28.66      2.91 o 
  -1   6   5      177.85      210.77      2.69 o 
   0   6   5      191.64      114.99     69.58 o 
   1   6   5      174.24      135.81      5.44 o 
   2   6   5       30.29       35.40      3.85 o 
   3   6   5       58.97       64.57      4.62 o 
   4   6   5      204.41      214.92      4.47 o 
   5   6   5        4.30        1.42      3.90 o 
   6   6   5        5.58        4.37      4.45 o 
   7   6   5       17.45       21.65      5.20 o 
  -7   7   5        2.24        5.99      6.42 o 
  -6   7   5        9.59        5.47      5.96 o 
  -5   7   5       39.74       51.45      6.66 o 
  -4   7   5      100.48      110.56      7.42 o 
  -3   7   5        1.16        9.30      3.72 o 
  -2   7   5       62.84       70.84      3.80 o 
  -1   7   5      117.43      104.22      6.06 o 
   0   7   5      162.75      103.40     60.47 o 
   1   7   5      114.94      125.04      5.79 o 
   2   7   5       65.13       73.88      3.70 o 
   3   7   5        1.34        5.95      3.68 o 
   4   7   5      100.17       93.05      3.92 o 
   5   7   5       40.63       33.78      5.46 o 
   6   7   5       10.25        3.17      4.47 o 
   7   7   5        2.22        0.64      4.85 o 
  -6   8   5        9.65       14.45      5.90 o 
  -5   8   5       16.34       21.52      5.63 o 
  -4   8   5        8.34        8.99      5.03 o 
  -3   8   5       94.31       83.13      6.72 o 
  -2   8   5      141.76      107.22      7.33 o 
  -1   8   5      146.36      128.88      6.96 o 
   0   8   5        4.33        7.61      2.98 o 
   1   8   5      149.31      143.52      7.03 o 
   2   8   5      141.85      189.12      4.16 o 
   3   8   5       92.60      121.47      4.10 o 
   4   8   5        8.86        6.11      4.10 o 
   5   8   5       15.51       12.04      4.71 o 
   6   8   5        9.23        9.28      4.48 o 
  -6   9   5        3.15        2.82      5.77 o 
  -5   9   5        5.15        9.43      4.81 o 
  -4   9   5        7.92       12.47      5.63 o 
  -3   9   5       47.09       42.97      5.09 o 
  -2   9   5        0.93        2.18      5.04 o 
  -1   9   5       92.07       82.96      6.46 o 
   0   9   5       99.99       88.43     12.98 o 
   1   9   5       89.55       85.77      6.60 o 
   2   9   5        0.72        0.52      4.45 o 
   3   9   5       46.49       41.47      3.99 o 
   4   9   5        8.33        5.77      4.46 o 
   5   9   5        5.28        0.64      4.49 o 
   6   9   5        3.19        1.69      4.98 o 
  -5  10   5        0.25        0.75      5.41 o 
  -4  10   5       16.45       17.64      5.52 o 
  -3  10   5        0.09        0.98      4.90 o 
  -2  10   5       34.07       32.87      6.13 o 
  -1  10   5       40.20       33.35      5.32 o 
   0  10   5       31.85       31.66      3.94 o 
   1  10   5       39.70       34.85      5.62 o 
   2  10   5       34.47       37.85      5.87 o 
   3  10   5        0.07        5.14      5.14 o 
   4  10   5       16.19       24.92      5.66 o 
   5  10   5        0.28        7.50      4.75 o 
  -3  11   5        1.05        3.38      4.91 o 
  -2  11   5       24.20       20.91      5.54 o 
  -1  11   5       12.10       16.30      4.90 o 
   0  11   5        0.01        2.75      6.78 o 
   1  11   5       12.45       22.29      5.46 o 
   2  11   5       24.08       30.53      6.17 o 
   3  11   5        0.93        3.99      5.15 o 
  -1  12   5        3.07        1.34      5.15 o 
   0  12   5        3.57        3.46      3.46 o 
   1  12   5        3.07        3.37      5.66 o 
   0   0   6      396.43      426.08     11.60 o 
   1   0   6      367.01      318.48      3.92 o 
   2   0   6       35.30       27.83      2.62 o 
   3   0   6     1440.72     1332.53      9.30 o 
   4   0   6      215.09      201.71      4.61 o 
   5   0   6       61.59       83.54      3.36 o 
   6   0   6        0.92        0.24      2.94 o 
   7   0   6       60.08       57.11      4.46 o 
   8   0   6       17.53       22.67      4.46 o 
  -8   1   6       10.61       10.67      4.66 o 
  -7   1   6        6.47        3.17      3.68 o 
  -6   1   6       36.02       29.89      4.58 o 
  -5   1   6       89.33       76.86      5.24 o 
  -4   1   6      144.31      132.79      5.66 o 
  -3   1   6       68.67       85.19      3.98 o 
  -2   1   6       22.06       40.39      2.89 o 
  -1   1   6     1394.02     1502.05     12.11 o 
   0   1   6     4165.80     3794.40     97.83 o 
   1   1   6     1415.35     1451.29     11.71 o 
   2   1   6       18.75       29.44      2.73 o 
   3   1   6       65.91       71.73      3.95 o 
   4   1   6      147.26      132.88      5.41 o 
   5   1   6       87.71       75.63      5.04 o 
   6   1   6       33.95       30.19      4.66 o 
   7   1   6        6.76        8.93      4.71 o 
   8   1   6        9.95       12.54      5.40 o 
  -8   2   6        5.43        4.93      5.34 o 
  -7   2   6        1.28        1.48      4.62 o 
  -6   2   6      173.13      164.93      7.88 o 
  -5   2   6       76.30       80.78      5.65 o 
  -4   2   6      362.81      441.94      7.86 o 
  -3   2   6      275.48      273.65      6.74 o 
  -2   2   6      155.13      160.09      2.30 o 
  -1   2   6      177.53      170.22      4.71 o 
   0   2   6       87.05       79.63      8.81 o 
   1   2   6      177.68      194.31      4.82 o 
   2   2   6      164.64      189.99      5.26 o 
   3   2   6      270.18      291.51      7.09 o 
   4   2   6      355.61      434.10      8.21 o 
   5   2   6       74.05       75.16      5.88 o 
   6   2   6      171.79      169.18      8.43 o 
   7   2   6        1.09        2.58      4.41 o 
   8   2   6        5.30        3.12      6.08 o 
  -8   3   6        2.90        5.89      5.49 o 
  -7   3   6       26.22       38.34      5.69 o 
  -6   3   6       93.36       78.94      6.76 o 
  -5   3   6       45.41       48.75      5.17 o 
  -4   3   6      118.04      130.77      3.17 o 
  -3   3   6      150.81      157.95      2.38 o 
  -2   3   6      631.01      591.70      9.05 o 
  -1   3   6      429.56      426.07      7.31 o 
   0   3   6        3.62        8.36      6.68 o 
   1   3   6      409.39      451.03      7.39 o 
   2   3   6      622.56      586.69      9.01 o 
   3   3   6      147.04      143.31      5.55 o 
   4   3   6      121.06      130.97      6.02 o 
   5   3   6       47.00       56.44      5.48 o 
   6   3   6       92.17       86.76      7.26 o 
   7   3   6       25.08       40.33      5.74 o 
   8   3   6        2.81       10.30      5.91 o 
  -8   4   6        0.39        2.50      5.82 o 
  -7   4   6        5.07        1.01      5.30 o 
  -6   4   6       38.65       36.54      6.17 o 
  -5   4   6      149.06      140.69      7.31 o 
  -4   4   6       55.03       43.94      3.65 o 
  -3   4   6       71.06       47.62      4.19 o 
  -2   4   6      246.33      287.52      5.76 o 
  -1   4   6      529.80      487.71      8.25 o 
   0   4   6      842.08      816.22     49.32 o 
   1   4   6      540.64      554.98      8.67 o 
   2   4   6      242.12      287.43      5.77 o 
   3   4   6       68.31       60.92      2.50 o 
   4   4   6       55.32       64.96      4.90 o 
   5   4   6      147.62      189.49      6.95 o 
   6   4   6       38.07       35.20      5.74 o 
   7   4   6        4.94        8.84      4.42 o 
   8   4   6        0.33        6.06      6.06 o 
  -8   5   6       17.46       16.90      7.42 o 
  -7   5   6        0.57        9.99      4.63 o 
  -6   5   6        1.18        6.42      5.00 o 
  -5   5   6        1.41        4.30      3.83 o 
  -4   5   6       19.41       30.99      4.78 o 
  -3   5   6      117.42      128.61      5.86 o 
  -2   5   6       75.61       65.53      4.18 o 
  -1   5   6      181.04      179.34      5.83 o 
   0   5   6        1.22        0.73      1.67 o 
   1   5   6      178.64      196.17      5.89 o 
   2   5   6       76.95       69.49      4.37 o 
   3   5   6      119.35      127.72      5.81 o 
   4   5   6       19.65        2.63      4.23 o 
   5   5   6        1.17        2.62      4.25 o 
   6   5   6        1.31        4.33      4.33 o 
   7   5   6        0.55        3.26      3.26 o 
   8   5   6       17.42       20.90      5.81 o 
  -7   6   6        3.36        2.42      5.45 o 
  -6   6   6        4.12        0.70      5.00 o 
  -5   6   6       96.31      107.42      7.40 o 
  -4   6   6        8.81        5.82      4.56 o 
  -3   6   6       12.65        1.66      3.74 o 
  -2   6   6       99.20       86.56      3.23 o 
  -1   6   6       10.80        2.17      3.18 o 
   0   6   6        8.98        2.04      2.04 o 
   1   6   6       11.04       11.04      3.19 o 
   2   6   6       99.31       89.71      5.66 o 
   3   6   6       11.34       18.62      3.92 o 
   4   6   6        8.38        6.61      4.40 o 
   5   6   6       95.83       87.49      6.50 o 
   6   6   6        3.99        4.63      4.81 o 
   7   6   6        3.30        1.65      4.72 o 
  -7   7   6       12.43       18.80      7.25 o 
  -6   7   6       10.17       19.82      5.77 o 
  -5   7   6       14.68       30.10      5.46 o 
  -4   7   6       22.82       22.06      5.50 o 
  -3   7   6        1.47        3.60      3.97 o 
  -2   7   6       73.42       78.44      3.99 o 
  -1   7   6      120.40      123.53      3.61 o 
   0   7   6       72.20       95.37     16.17 o 
   1   7   6      117.78      122.44      6.40 o 
   2   7   6       72.27       70.66      5.58 o 
   3   7   6        1.22        4.74      3.59 o 
   4   7   6       23.73       25.50      4.66 o 
   5   7   6       15.31       17.83      4.17 o 
   6   7   6       10.27        0.60      4.53 o 
   7   7   6       12.29       16.30      5.31 o 
  -6   8   6        0.24        1.60      5.22 o 
  -5   8   6        0.05        2.78      5.32 o 
  -4   8   6       73.10       67.74      7.18 o 
  -3   8   6       12.12       14.49      4.81 o 
  -2   8   6       67.77       68.26      4.30 o 
  -1   8   6       38.23       29.07      5.04 o 
   0   8   6        0.36        0.60      3.34 o 
   1   8   6       36.72       36.09      3.86 o 
   2   8   6       68.45       69.26      3.47 o 
   3   8   6       12.56        5.98      4.51 o 
   4   8   6       72.21       64.41      5.81 o 
   5   8   6        0.03        3.12      4.33 o 
   6   8   6        0.15        2.17      4.19 o 
  -5   9   6        3.85        5.46      5.46 o 
  -4   9   6        9.10       10.99      5.01 o 
  -3   9   6       10.38        8.79      4.17 o 
  -2   9   6       57.35       43.91      6.06 o 
  -1   9   6       73.60       56.09      5.84 o 
   0   9   6       11.84       15.68      2.86 o 
   1   9   6       72.41       64.55      6.09 o 
   2   9   6       57.13       65.52      5.43 o 
   3   9   6       10.56        6.93      4.34 o 
   4   9   6        9.14        3.14      4.51 o 
   5   9   6        3.87        0.61      4.46 o 
  -4  10   6        3.72        0.71      5.20 o 
  -3  10   6       45.34       36.20      6.05 o 
  -2  10   6        3.94        6.05      4.91 o 
  -1  10   6       48.55       36.87      6.03 o 
   0  10   6        2.12        3.39      4.13 o 
   1  10   6       49.06       39.60      5.86 o 
   2  10   6        3.93        4.93      4.93 o 
   3  10   6       45.00       35.39      6.14 o 
   4  10   6        3.71        2.56      4.75 o 
  -3  11   6       13.66        1.98      4.80 o 
  -2  11   6        5.35        5.75      5.03 o 
  -1  11   6       20.30       14.59      4.79 o 
   0  11   6       26.89       24.19      4.22 o 
   1  11   6       19.87       15.84      5.13 o 
   2  11   6        5.49       11.94      5.22 o 
   3  11   6       13.77       15.89      5.48 o 
   0  12   6        0.01        0.95      4.58 o 
   1   0   7     2383.95     2292.98     91.38 o 
   2   0   7        1.62        4.87      1.41 o 
   3   0   7      522.42      521.17      8.60 o 
   4   0   7      133.04      107.97      3.70 o 
   5   0   7      222.35      205.59      5.53 o 
   6   0   7      143.32      129.54      5.39 o 
   7   0   7        0.00        0.20      4.76 o 
   8   0   7       11.98        8.49      3.96 o 
  -8   1   7        0.82        0.64      4.60 o 
  -7   1   7       17.55       17.50      4.55 o 
  -6   1   7       64.89       67.09      5.57 o 
  -5   1   7       45.04       54.75      4.70 o 
  -4   1   7       96.46       84.22      4.79 o 
  -3   1   7      525.78      502.69      9.14 o 
  -2   1   7       45.36       46.11      3.17 o 
  -1   1   7     2490.03     2627.09     17.16 o 
   0   1   7      287.07      229.02      4.10 o 
   1   1   7     2461.00     2457.58     16.14 o 
   2   1   7       48.79       45.18      3.12 o 
   3   1   7      519.54      472.51      8.61 o 
   4   1   7       98.09      127.01      4.61 o 
   5   1   7       45.00       39.38      4.57 o 
   6   1   7       65.23       55.55      5.83 o 
   7   1   7       15.93       18.35      4.18 o 
   8   1   7        1.04        3.74      4.55 o 
  -8   2   7        9.24       20.19      5.14 o 
  -7   2   7       10.41        0.58      5.04 o 
  -6   2   7       33.23       34.27      4.70 o 
  -5   2   7      167.33      146.75      6.83 o 
  -4   2   7      107.94      109.76      5.57 o 
  -3   2   7      393.00      354.79      7.97 o 
  -2   2   7      391.07      381.17      7.58 o 
  -1   2   7      419.00      482.83      7.91 o 
   0   2   7       64.85       65.86      7.50 o 
   1   2   7      425.61      511.30      8.17 o 
   2   2   7      393.55      393.41      7.69 o 
   3   2   7      389.23      376.17      8.45 o 
   4   2   7      104.83      112.83      5.69 o 
   5   2   7      162.91      146.66      7.31 o 
   6   2   7       32.21       31.32      5.49 o 
   7   2   7       10.48        0.99      5.63 o 
   8   2   7        9.05        1.99      6.64 o 
  -8   3   7       35.17       31.99      7.22 o 
  -7   3   7        1.92        0.65      4.92 o 
  -6   3   7       21.01       19.11      5.14 o 
  -5   3   7       45.18       50.22      5.23 o 
  -4   3   7       94.47      122.55      4.81 o 
  -3   3   7      194.91      256.09      2.88 o 
  -2   3   7      206.42      222.20      6.19 o 
  -1   3   7      156.54      153.26      4.95 o 
   0   3   7     2326.00     2150.07     76.61 o 
   1   3   7      152.25      174.86      2.23 o 
   2   3   7      200.51      185.43      5.72 o 
   3   3   7      196.84      175.66      6.12 o 
   4   3   7       95.32      127.08      5.21 o 
   5   3   7       43.98       51.85      5.41 o 
   6   3   7       19.46       23.91      5.58 o 
   7   3   7        1.76       11.00      5.07 o 
   8   3   7       34.16       40.49      7.80 o 
  -8   4   7        2.83        3.76      5.99 o 
  -7   4   7        9.73        8.31      5.75 o 
  -6   4   7       60.65       64.51      6.57 o 
  -5   4   7      331.33      361.07     10.75 o 
  -4   4   7       88.47       77.78     10.67 o 
  -3   4   7       36.11       36.73      3.88 o 
  -2   4   7      121.23      101.81      4.83 o 
  -1   4   7        3.77        2.12      2.22 o 
   0   4   7      172.07      206.97      4.90 o 
   1   4   7        4.10        0.56      2.34 o 
   2   4   7      121.78      144.95      2.67 o 
   3   4   7       38.08       37.73      2.81 o 
   4   4   7       84.92       91.02      5.99 o 
   5   4   7      328.96      356.35     11.20 o 
   6   4   7       59.96       61.79      6.35 o 
   7   4   7        9.51        5.55      5.33 o 
   8   4   7        2.70       15.56      5.04 o 
  -7   5   7       54.74       65.13      8.27 o 
  -6   5   7        9.08        4.06      4.72 o 
  -5   5   7       76.30       82.28      4.13 o 
  -4   5   7       48.25       43.09      5.17 o 
  -3   5   7      122.69      117.46      3.74 o 
  -2   5   7      258.85      258.65      7.55 o 
  -1   5   7      341.58      397.88      2.62 o 
   0   5   7       39.85       25.16     19.46 o 
   1   5   7      337.77      302.23      7.64 o 
   2   5   7      257.82      278.70      7.76 o 
   3   5   7      121.47      146.06      6.61 o 
   4   5   7       49.26       66.31      3.81 o 
   5   5   7       76.24       62.01      6.82 o 
   6   5   7        8.99       13.99      4.71 o 
   7   5   7       54.08       61.22      7.49 o 
  -7   6   7        4.19        3.68      6.15 o 
  -6   6   7       10.34        1.72      4.74 o 
  -5   6   7       21.07       26.14      5.56 o 
  -4   6   7      173.81      178.93      4.36 o 
  -3   6   7      184.69      204.81      4.16 o 
  -2   6   7       17.08       20.90      3.54 o 
  -1   6   7       44.17       50.17      3.06 o 
   0   6   7       25.07       22.91      2.51 o 
   1   6   7       43.03       52.56      3.60 o 
   2   6   7       16.75        8.47      4.07 o 
   3   6   7      183.89      169.39      7.28 o 
   4   6   7      174.07      166.83      4.77 o 
   5   6   7       21.05       24.06      4.91 o 
   6   6   7       10.65        4.88      5.00 o 
   7   6   7        4.04        0.00      5.59 o 
  -7   7   7        0.01        7.54      6.57 o 
  -6   7   7        6.65       20.22      5.60 o 
  -5   7   7        0.92        8.52      4.83 o 
  -4   7   7       36.63       47.46      4.47 o 
  -3   7   7       31.96       39.80      4.96 o 
  -2   7   7       77.97       69.59      3.91 o 
  -1   7   7       22.67       25.30      4.35 o 
   0   7   7      263.04      258.37      2.71 o 
   1   7   7       21.85       27.81      4.56 o 
   2   7   7       77.59       74.58      5.56 o 
   3   7   7       32.61       31.81      5.30 o 
   4   7   7       36.21       24.20      4.93 o 
   5   7   7        0.89        1.39      4.02 o 
   6   7   7        6.48        4.61      4.61 o 
   7   7   7        0.02        2.43      5.38 o 
  -6   8   7        1.70        0.00      5.65 o 
  -5   8   7       16.92       23.99      5.78 o 
  -4   8   7        2.38        3.48      4.81 o 
  -3   8   7       37.31       38.39      5.58 o 
  -2   8   7      149.02      119.16      7.05 o 
  -1   8   7       96.64       97.35      6.38 o 
   0   8   7        9.80       10.71     10.71 o 
   1   8   7       97.09      106.77      6.69 o 
   2   8   7      148.04      197.77      3.91 o 
   3   8   7       37.04       36.91      5.42 o 
   4   8   7        2.54        4.06      3.82 o 
   5   8   7       16.76        7.93      4.52 o 
   6   8   7        1.61        4.17      4.56 o 
  -5   9   7        1.70        1.14      5.39 o 
  -4   9   7        0.09        2.40      5.40 o 
  -3   9   7        4.11       16.67      4.63 o 
  -2   9   7        2.37        6.52      4.57 o 
  -1   9   7       40.14       24.23      5.19 o 
   0   9   7        0.64        7.57      2.91 o 
   1   9   7       39.48       40.63      5.46 o 
   2   9   7        2.20        6.43      3.65 o 
   3   9   7        4.02        8.39      4.22 o 
   4   9   7        0.10        0.30      4.18 o 
   5   9   7        1.73        1.23      4.19 o 
  -4  10   7       29.59       26.50      6.09 o 
  -3  10   7        0.95        0.67      4.68 o 
  -2  10   7       10.60        1.85      4.44 o 
  -1  10   7        6.58        2.31      4.38 o 
   0  10   7        1.97        0.00      3.18 o 
   1  10   7        6.42        6.04      4.73 o 
   2  10   7       10.96        5.95      4.95 o 
   3  10   7        0.93        4.13      4.95 o 
   4  10   7       29.63       30.11      5.27 o 
  -3  11   7        1.74        0.30      4.91 o 
  -2  11   7       16.75       15.40      5.28 o 
  -1  11   7        5.61        9.12      5.26 o 
   0  11   7        3.72        2.29      3.55 o 
   1  11   7        5.64       16.75      5.05 o 
   2  11   7       16.70       18.54      5.55 o 
   3  11   7        1.69        5.33      5.33 o 
   0   0   8     2800.29     3097.22    155.21 o 
   1   0   8       23.97       18.82      1.92 o 
   2   0   8      146.17      151.67      4.27 o 
   3   0   8     1543.47     1557.64     36.36 o 
   4   0   8      132.69      121.05      4.09 o 
   5   0   8      202.18      191.21      5.45 o 
   6   0   8        1.71        2.04      2.95 o 
   7   0   8        4.18        2.14      3.63 o 
   8   0   8        9.19        0.64      5.44 o 
  -8   1   8       15.20       18.65      5.04 o 
  -7   1   8        8.36       12.43      4.04 o 
  -6   1   8       35.14       32.46      5.27 o 
  -5   1   8      114.71       92.37      6.28 o 
  -4   1   8       38.50       34.05      3.98 o 
  -3   1   8       91.69       82.79      5.24 o 
  -2   1   8      222.81      245.47      6.42 o 
  -1   1   8      757.89      811.96     10.65 o 
   0   1   8     4124.71     3881.39     63.97 o 
   1   1   8      758.76      749.17      9.81 o 
   2   1   8      216.44      222.65      5.93 o 
   3   1   8       93.27      104.42      5.03 o 
   4   1   8       38.19       37.76      4.01 o 
   5   1   8      114.81      104.52      6.00 o 
   6   1   8       34.16       27.95      4.95 o 
   7   1   8        8.16       11.26      4.49 o 
   8   1   8       14.89       12.39      6.07 o 
  -8   2   8       12.30        3.49      4.97 o 
  -7   2   8        5.11        8.66      4.33 o 
  -6   2   8      103.93      110.20      7.31 o 
  -5   2   8       86.41       75.75      6.18 o 
  -4   2   8      343.82      354.31      9.25 o 
  -3   2   8       13.48        8.12      3.31 o 
  -2   2   8      437.04      425.09      8.46 o 
  -1   2   8      398.49      441.20      8.15 o 
   0   2   8       15.06       12.59      2.07 o 
   1   2   8      401.30      448.51      8.23 o 
   2   2   8      439.12      444.60      8.72 o 
   3   2   8       14.59       14.26      3.46 o 
   4   2   8      346.15      357.63      9.60 o 
   5   2   8       85.17       92.23      6.57 o 
   6   2   8      103.35      111.39      7.66 o 
   7   2   8        5.06        8.30      4.97 o 
   8   2   8       12.13        1.99      6.19 o 
  -8   3   8        2.06        6.08      6.08 o 
  -7   3   8       51.46       49.94      6.99 o 
  -6   3   8       76.80       85.13      6.94 o 
  -5   3   8       74.82       86.73      6.36 o 
  -4   3   8       19.75       24.23      4.19 o 
  -3   3   8      103.88      118.85      3.52 o 
  -2   3   8      145.25      111.68      5.05 o 
  -1   3   8      781.74      658.83      9.88 o 
   0   3   8      131.81      120.40     76.00 o 
   1   3   8      789.04      916.00      2.75 o 
   2   3   8      142.38      172.91      2.87 o 
   3   3   8      101.40       99.37      5.63 o 
   4   3   8       19.69       22.69      4.58 o 
   5   3   8       74.56       81.84      6.78 o 
   6   3   8       75.98       81.85      7.37 o 
   7   3   8       51.38       57.80      7.46 o 
   8   3   8        2.22        2.59      6.65 o 
  -8   4   8        3.30        1.67      5.85 o 
  -7   4   8        3.21        5.27      4.82 o 
  -6   4   8       29.61       35.08      5.97 o 
  -5   4   8       97.08      101.79      7.10 o 
  -4   4   8      203.31      260.91      3.79 o 
  -3   4   8      376.80      298.36      8.78 o 
  -2   4   8        6.40        6.21      3.20 o 
  -1   4   8        1.13        4.57      2.55 o 
   0   4   8        6.16        7.64      2.38 o 
   1   4   8        1.07        1.64      2.57 o 
   2   4   8        7.20        2.89      2.89 o 
   3   4   8      375.44      355.39      9.45 o 
   4   4   8      206.57      194.51      8.16 o 
   5   4   8       98.33      109.46      7.78 o 
   6   4   8       29.38       31.09      6.03 o 
   7   4   8        3.31        7.68      4.96 o 
   8   4   8        3.34        4.75      5.98 o 
  -7   5   8        1.68        3.40      5.01 o 
  -6   5   8       37.39       45.00      6.14 o 
  -5   5   8      115.40      102.00      7.44 o 
  -4   5   8       20.48       20.26      4.79 o 
  -3   5   8       17.08        5.39      3.74 o 
  -2   5   8      151.35      121.45      5.71 o 
  -1   5   8       45.67       40.56      4.13 o 
   0   5   8      255.69      240.80     14.56 o 
   1   5   8       45.62       36.63      4.23 o 
   2   5   8      150.05      126.81      6.25 o 
   3   5   8       17.04       18.13      4.33 o 
   4   5   8       20.17       22.20      4.63 o 
   5   5   8      115.12       97.13      7.19 o 
   6   5   8       37.74       28.15      6.39 o 
   7   5   8        1.72        0.35      5.11 o 
  -7   6   8        4.23        1.24      6.52 o 
  -6   6   8        0.43        2.81      5.23 o 
  -5   6   8       96.37      137.32      4.49 o 
  -4   6   8       46.43       68.56      6.55 o 
  -3   6   8       70.69       69.17      6.11 o 
  -2   6   8      190.48      172.89      7.66 o 
  -1   6   8       36.50       23.00      4.23 o 
   0   6   8       11.60       16.68      4.58 o 
   1   6   8       37.59       28.80      4.35 o 
   2   6   8      188.62      191.25      7.85 o 
   3   6   8       74.08       80.14      5.87 o 
   4   6   8       48.59       48.13      3.91 o 
   5   6   8       95.43       84.32      7.21 o 
   6   6   8        0.49        0.00      5.03 o 
   7   6   8        4.07        5.54      5.23 o 
  -6   7   8        0.23        3.46      5.72 o 
  -5   7   8       13.25        1.68      5.04 o 
  -4   7   8        6.90        5.28      4.55 o 
  -3   7   8       10.96        7.79      4.22 o 
  -2   7   8       69.90       57.93      4.04 o 
  -1   7   8      111.60      105.15      6.63 o 
   0   7   8       13.40       96.98     65.63 o 
   1   7   8      112.07      115.03      7.05 o 
   2   7   8       68.85       71.74      5.98 o 
   3   7   8       10.45        2.93      3.97 o 
   4   7   8        6.83       10.43      4.29 o 
   5   7   8       13.17        1.77      4.76 o 
   6   7   8        0.22        8.25      4.13 o 
  -6   8   8        4.01        1.24      6.20 o 
  -5   8   8        0.10        0.36      5.59 o 
  -4   8   8       34.11       33.73      5.80 o 
  -3   8   8       33.19       43.56      4.67 o 
  -2   8   8       47.43       46.89      5.89 o 
  -1   8   8       51.77       58.09      5.32 o 
   0   8   8       16.78        7.83      4.66 o 
   1   8   8       51.38       32.85      5.62 o 
   2   8   8       47.82       40.86      4.16 o 
   3   8   8       33.89       21.26      4.79 o 
   4   8   8       33.55       34.43      4.97 o 
   5   8   8        0.08        5.50      4.25 o 
   6   8   8        4.05        4.89      4.89 o 
  -5   9   8        0.79       11.80      4.96 o 
  -4   9   8        0.05        1.05      4.77 o 
  -3   9   8        8.06        0.96      4.74 o 
  -2   9   8       27.86       29.31      4.56 o 
  -1   9   8       35.64       39.08      3.97 o 
   0   9   8        7.99        8.03      4.82 o 
   1   9   8       34.49       16.80      4.89 o 
   2   9   8       27.16       35.12      5.11 o 
   3   9   8        7.85        8.62      4.37 o 
   4   9   8        0.05        1.18      4.31 o 
   5   9   8        0.85        0.62      4.39 o 
  -4  10   8        0.54        2.80      4.98 o 
  -3  10   8       17.05        1.31      5.70 o 
  -2  10   8        0.45        0.00      4.39 o 
  -1  10   8        6.97        0.87      4.44 o 
   0  10   8        4.06        8.39      2.90 o 
   1  10   8        7.05        3.04      4.93 o 
   2  10   8        0.47        1.41      4.05 o 
   3  10   8       17.43       15.86      4.76 o 
   4  10   8        0.54        1.53      4.51 o 
  -2  11   8        5.11        4.97      4.78 o 
  -1  11   8        2.95        5.68      4.16 o 
   0  11   8        8.92        8.08      3.26 o 
   1  11   8        2.69        0.29      4.46 o 
   2  11   8        5.11        7.46      4.81 o 
   1   0   9      620.81      580.88     15.29 o 
   2   0   9      758.44      750.24     14.01 o 
   3   0   9      149.94      134.87      3.99 o 
   4   0   9      208.50      174.69     11.80 o 
   5   0   9       55.85       58.77      3.88 o 
   6   0   9       51.72       45.68      4.66 o 
   7   0   9        0.62        2.20      3.07 o 
   8   0   9        0.67        3.55      3.76 o 
  -8   1   9        7.86        4.36      4.82 o 
  -7   1   9       39.39       31.50      5.80 o 
  -6   1   9       21.56       21.21      4.97 o 
  -5   1   9       88.59       89.53      6.00 o 
  -4   1   9       46.61       47.78      4.77 o 
  -3   1   9      217.18      230.89      7.22 o 
  -2   1   9        7.24       10.00      3.20 o 
  -1   1   9      797.97      870.75     11.71 o 
   0   1   9      794.40      857.26      8.57 o 
   1   1   9      798.94      826.66     10.98 o 
   2   1   9        8.55       10.98      3.00 o 
   3   1   9      213.40      212.94      6.77 o 
   4   1   9       47.64       50.89      4.58 o 
   5   1   9       88.54       84.09      5.92 o 
   6   1   9       21.02       17.06      4.89 o 
   7   1   9       40.45       38.63      5.81 o 
   8   1   9        8.08        5.27      5.11 o 
  -8   2   9        3.31        4.98      5.04 o 
  -7   2   9        3.53        0.92      4.57 o 
  -6   2   9       40.55       40.28      5.40 o 
  -5   2   9      156.17      128.20      7.17 o 
  -4   2   9      106.81      105.74      5.99 o 
  -3   2   9      595.40      583.58     11.09 o 
  -2   2   9       21.37       29.04      3.44 o 
  -1   2   9      114.89      107.57      4.95 o 
   0   2   9      196.88      223.10      7.70 o 
   1   2   9      117.85      118.70      5.20 o 
   2   2   9       20.99       22.78      3.49 o 
   3   2   9      601.61      594.44     11.32 o 
   4   2   9      107.20      105.43      6.00 o 
   5   2   9      156.92      195.81      7.68 o 
   6   2   9       40.39       38.61      6.11 o 
   7   2   9        3.38        5.09      5.18 o 
   8   2   9        3.20       10.88      5.37 o 
  -8   3   9       32.14       24.65      7.03 o 
  -7   3   9        9.36        0.34      5.34 o 
  -6   3   9      123.76      118.81      8.16 o 
  -5   3   9      104.19       95.13      6.34 o 
  -4   3   9       96.32       83.79      6.21 o 
  -3   3   9        3.50        0.37      3.15 o 
  -2   3   9      317.14      291.91      7.95 o 
  -1   3   9      214.08      201.88      6.49 o 
   0   3   9      348.03      344.42    206.91 o 
   1   3   9      209.78      198.03      6.69 o 
   2   3   9      318.74      326.11      8.19 o 
   3   3   9        3.22        2.49      3.70 o 
   4   3   9       97.13       90.04      6.33 o 
   5   3   9      103.98      107.89      7.86 o 
   6   3   9      125.34      146.18      8.69 o 
   7   3   9        9.68       11.57      5.50 o 
   8   3   9       31.47       42.41      7.40 o 
  -7   4   9       11.86       24.72      5.53 o 
  -6   4   9       43.20       34.11      6.13 o 
  -5   4   9      119.06      128.05      7.65 o 
  -4   4   9      281.68      270.42      9.38 o 
  -3   4   9      178.54      208.46      3.73 o 
  -2   4   9       62.00       62.24      4.89 o 
  -1   4   9       14.27       17.08      2.82 o 
   0   4   9        1.85        1.08      1.98 o 
   1   4   9       14.45        7.50      3.54 o 
   2   4   9       64.27       80.89      5.05 o 
   3   4   9      183.12      162.23      7.14 o 
   4   4   9      286.14      279.83     10.20 o 
   5   4   9      117.87      127.46      8.47 o 
   6   4   9       42.14       38.74      6.43 o 
   7   4   9       11.69       21.53      6.28 o 
  -7   5   9       39.62       28.73      7.23 o 
  -6   5   9       17.01       10.80      4.97 o 
  -5   5   9       33.80       24.37      5.67 o 
  -4   5   9        3.69        0.72      4.34 o 
  -3   5   9      110.16      126.25      3.84 o 
  -2   5   9        1.66        2.31      3.87 o 
  -1   5   9      405.39      374.92      8.83 o 
   0   5   9       63.63       78.26      2.78 o 
   1   5   9      404.47      400.47      9.67 o 
   2   5   9        1.75        4.97      3.87 o 
   3   5   9      107.98      130.91      4.29 o 
   4   5   9        3.44        4.76      4.76 o 
   5   5   9       33.82       34.69      6.31 o 
   6   5   9       17.31       15.78      5.82 o 
   7   5   9       39.66       35.02      7.37 o 
  -7   6   9        0.37        0.00      5.95 o 
  -6   6   9       10.88       15.76      5.58 o 
  -5   6   9        2.69        4.56      4.56 o 
  -4   6   9       65.78       77.93      4.40 o 
  -3   6   9      101.95      134.74      4.75 o 
  -2   6   9       58.12       51.90      5.57 o 
  -1   6   9      120.07      115.94      3.69 o 
   0   6   9       76.27       89.33      4.14 o 
   1   6   9      120.47      111.52      6.73 o 
   2   6   9       56.69       56.79      5.83 o 
   3   6   9      102.49       87.35      6.75 o 
   4   6   9       65.17       75.30      4.56 o 
   5   6   9        2.85        5.16      4.80 o 
   6   6   9       11.51        1.03      5.67 o 
   7   6   9        0.39        3.89      5.68 o 
  -6   7   9        8.61        0.81      5.87 o 
  -5   7   9        9.46       12.00      4.73 o 
  -4   7   9       22.31       23.57      5.39 o 
  -3   7   9       22.30       22.74      4.68 o 
  -2   7   9       94.87      100.48      6.80 o 
  -1   7   9       25.55       20.25      5.07 o 
   0   7   9      128.86      132.63      5.09 o 
   1   7   9       24.97       25.19      4.83 o 
   2   7   9       92.39       98.00      7.06 o 
   3   7   9       22.42       29.70      4.55 o 
   4   7   9       22.12       19.62      4.81 o 
   5   7   9        9.64        4.37      4.77 o 
   6   7   9        8.49        3.84      5.63 o 
  -5   8   9       27.87       36.77      5.92 o 
  -4   8   9        3.42        3.32      4.80 o 
  -3   8   9       36.70       30.39      5.61 o 
  -2   8   9       37.02       36.59      5.54 o 
  -1   8   9        7.97        1.56      3.95 o 
   0   8   9       22.27        7.95      7.17 o 
   1   8   9        7.87       11.38      4.78 o 
   2   8   9       36.82       31.68      5.81 o 
   3   8   9       37.68       27.13      4.90 o 
   4   8   9        3.60        2.38      4.45 o 
   5   8   9       27.70       20.46      5.52 o 
  -5   9   9        0.98       10.79      5.04 o 
  -4   9   9        7.05        7.73      4.87 o 
  -3   9   9       13.07       17.44      5.12 o 
  -2   9   9       16.64       19.50      5.35 o 
  -1   9   9       11.17        1.13      4.77 o 
   0   9   9       16.23       10.93     11.65 o 
   1   9   9       11.58        5.12      4.77 o 
   2   9   9       16.28       17.42      5.09 o 
   3   9   9       13.03        7.50      4.70 o 
   4   9   9        7.18       12.41      4.44 o 
   5   9   9        1.04        2.56      4.90 o 
  -3  10   9        0.53        1.64      4.63 o 
  -2  10   9        9.85       10.30      4.79 o 
  -1  10   9        9.32        7.71      3.95 o 
   0  10   9        5.57        2.99      2.97 o 
   1  10   9        9.30        7.01      4.41 o 
   2  10   9       10.14        8.85      4.15 o 
   3  10   9        0.51        0.30      4.76 o 
  -1  11   9       12.90       12.79      4.55 o 
   0  11   9        0.05        4.37      2.86 o 
   1  11   9       12.49       11.45      4.42 o 
   2  11   9        4.52        4.09      4.55 o 
   0   0  10       13.16       12.51      2.12 o 
   1   0  10        2.64        1.51      1.76 o 
   2   0  10      142.99      133.22      3.80 o 
   3   0  10       11.79       11.81      2.39 o 
   4   0  10       16.33       11.60      2.86 o 
   5   0  10       88.34       74.49      4.05 o 
   6   0  10        4.73        1.07      3.21 o 
   7   0  10        5.85        3.01      6.80 o 
   8   0  10        0.84        4.10      4.10 o 
  -8   1  10       22.80       12.27      5.83 o 
  -7   1  10        9.54        2.68      4.69 o 
  -6   1  10       43.87       29.69      5.23 o 
  -5   1  10        4.22        2.97      4.08 o 
  -4   1  10        6.27        3.86      4.08 o 
  -3   1  10       39.12       27.91      4.11 o 
  -2   1  10      175.35      165.68      6.00 o 
  -1   1  10        2.99        2.94      2.87 o 
   0   1  10       38.57       45.63     12.63 o 
   1   1  10        3.17        1.18      2.84 o 
   2   1  10      182.03      163.38      6.00 o 
   3   1  10       38.14       25.65      3.65 o 
   4   1  10        6.62        2.51      3.87 o 
   5   1  10        3.73        4.25      4.01 o 
   6   1  10       44.96       43.20      5.10 o 
   7   1  10        9.45       15.95      4.97 o 
   8   1  10       22.29       20.06      6.11 o 
  -8   2  10        4.41       12.80      4.75 o 
  -7   2  10        7.92       11.53      4.83 o 
  -6   2  10       67.83       61.92      6.31 o 
  -5   2  10       49.34       48.88      5.34 o 
  -4   2  10      248.17      246.54      8.59 o 
  -3   2  10      103.12       98.51      6.03 o 
  -2   2  10       20.04       24.16      3.73 o 
  -1   2  10      131.15      131.06      5.71 o 
   0   2  10      332.74      312.61      5.77 o 
   1   2  10      128.35      152.23      5.86 o 
   2   2  10       21.93       29.68      3.63 o 
   3   2  10      101.69       89.53      5.87 o 
   4   2  10      255.49      250.41      9.01 o 
   5   2  10       48.74       33.44      5.91 o 
   6   2  10       66.61       64.21      6.68 o 
   7   2  10        7.66       18.89      5.68 o 
   8   2  10        4.55        6.17      6.01 o 
  -7   3  10       49.94       54.40      6.53 o 
  -6   3  10        4.12        4.46      4.76 o 
  -5   3  10       72.31       67.58      6.19 o 
  -4   3  10       82.96       82.97      6.29 o 
  -3   3  10       56.70       48.06      5.09 o 
  -2   3  10       35.52       26.48      4.13 o 
  -1   3  10      672.13      618.54     10.95 o 
   0   3  10      102.53       83.23      3.65 o 
   1   3  10      677.63      656.51     11.59 o 
   2   3  10       33.98       26.85      4.02 o 
   3   3  10       55.09       77.46      5.62 o 
   4   3  10       80.42       83.33      6.62 o 
   5   3  10       72.73       65.77      6.69 o 
   6   3  10        4.18       11.46      4.81 o 
   7   3  10       49.89       44.87      8.12 o 
  -7   4  10        0.00        1.49      5.44 o 
  -6   4  10       10.43        1.25      5.72 o 
  -5   4  10       62.35       48.54      6.44 o 
  -4   4  10      117.68      125.95      7.17 o 
  -3   4  10      199.59      245.93      4.68 o 
  -2   4  10      217.48      203.60      7.50 o 
  -1   4  10      195.86      257.49      3.61 o 
   0   4  10       40.27       40.84     26.95 o 
   1   4  10      196.47      145.72      6.73 o 
   2   4  10      215.78      213.68      7.80 o 
   3   4  10      201.54      181.51      8.15 o 
   4   4  10      117.30      133.05      8.01 o 
   5   4  10       62.24       63.71      6.50 o 
   6   4  10        9.80       13.39      5.68 o 
   7   4  10        0.00        4.02      6.13 o 
  -7   5  10        5.21       12.81      5.76 o 
  -6   5  10       53.80       42.68      6.69 o 
  -5   5  10       55.98       50.38      6.45 o 
  -4   5  10       38.70       32.88      5.28 o 
  -3   5  10       39.48       27.05      5.21 o 
  -2   5  10      305.32      272.54      9.31 o 
  -1   5  10        4.95        1.37      4.08 o 
   0   5  10      570.74      453.48    270.21 o 
   1   5  10        4.74        2.00      4.38 o 
   2   5  10      301.00      310.71      9.64 o 
   3   5  10       38.33       49.19      4.42 o 
   4   5  10       38.59       41.50      4.60 o 
   5   5  10       55.78       55.65      7.12 o 
   6   5  10       53.25       54.95      6.83 o 
   7   5  10        5.33        5.32      5.10 o 
  -6   6  10        0.71        3.27      5.09 o 
  -5   6  10       16.59       22.28      5.87 o 
  -4   6  10       80.35       78.40      6.75 o 
  -3   6  10      121.86      142.85      4.48 o 
  -2   6  10      181.22      147.61      7.92 o 
  -1   6  10      149.16      167.56      4.16 o 
   0   6  10        7.84        7.78      2.82 o 
   1   6  10      149.64      153.31      7.70 o 
   2   6  10      181.65      179.42      8.47 o 
   3   6  10      121.57      115.10      7.43 o 
   4   6  10       80.43       71.27      6.97 o 
   5   6  10       16.31       11.57      6.26 o 
   6   6  10        0.75        3.26      5.28 o 
  -6   7  10        4.02        5.54      5.24 o 
  -5   7  10       17.94       21.32      5.09 o 
  -4   7  10       16.05        1.27      4.24 o 
  -3   7  10       11.16        2.81      4.85 o 
  -2   7  10       27.71       32.25      4.39 o 
  -1   7  10      256.01      214.35      9.06 o 
   0   7  10        0.10        3.03      3.03 o 
   1   7  10      253.22      312.49      4.39 o 
   2   7  10       26.86       20.24      5.80 o 
   3   7  10       10.72        9.45      4.91 o 
   4   7  10       16.36        5.43      5.82 o 
   5   7  10       17.74        8.30      4.76 o 
   6   7  10        4.21        5.25      5.25 o 
  -5   8  10        0.17        1.14      5.70 o 
  -4   8  10       27.95       25.51      6.04 o 
  -3   8  10       33.13       36.95      5.10 o 
  -2   8  10       25.12       16.15      5.98 o 
  -1   8  10       90.47      138.09      4.61 o 
   0   8  10        0.03        2.96      2.96 o 
   1   8  10       91.45      113.33      6.52 o 
   2   8  10       25.77       25.45      4.49 o 
   3   8  10       33.34       18.08      5.02 o 
   4   8  10       28.47       23.30      5.25 o 
   5   8  10        0.20        9.69      4.68 o 
  -4   9  10        0.80        5.35      4.57 o 
  -3   9  10       30.41       19.76      5.65 o 
  -2   9  10       20.71       11.11      5.34 o 
  -1   9  10       11.76        9.97      4.47 o 
   0   9  10        5.31        1.25      3.14 o 
   1   9  10       11.00       14.90      4.51 o 
   2   9  10       20.82       21.85      5.36 o 
   3   9  10       30.69       28.94      5.42 o 
   4   9  10        0.76        4.37      4.69 o 
  -3  10  10       11.96       16.63      4.76 o 
  -2  10  10        1.75        1.59      4.34 o 
  -1  10  10        0.20        3.61      4.36 o 
   0  10  10       13.80        9.70      3.25 o 
   1  10  10        0.17        0.00      4.36 o 
   2  10  10        1.72        8.71      3.34 o 
   3  10  10       12.38        6.25      4.58 o 
   0  11  10        5.99       11.46      3.58 o 
   1   0  11      487.85      478.22      6.65 o 
   2   0  11       24.22       21.14      2.42 o 
   3   0  11        2.68        2.16      3.83 o 
   4   0  11       74.53       70.58      4.02 o 
   5   0  11       15.40       13.25      3.21 o 
   6   0  11       40.03       48.18      4.04 o 
   7   0  11        3.07        6.78      3.67 o 
  -7   1  11       26.62       25.86      5.88 o 
  -6   1  11        9.56        4.90      5.09 o 
  -5   1  11       64.24       71.20      6.07 o 
  -4   1  11       15.30       19.57      4.28 o 
  -3   1  11       25.89       19.40      4.46 o 
  -2   1  11       32.56       31.37      4.20 o 
  -1   1  11       65.09       63.55      4.64 o 
   0   1  11      114.12      161.02      3.59 o 
   1   1  11       67.95       66.72      4.53 o 
   2   1  11       32.09       32.06      3.79 o 
   3   1  11       26.02       17.59      4.26 o 
   4   1  11       14.28       11.70      3.95 o 
   5   1  11       64.43       69.67      5.81 o 
   6   1  11        9.42        3.60      4.94 o 
   7   1  11       26.49       39.72      5.26 o 
  -7   2  11        4.04        3.00      5.22 o 
  -6   2  11        9.25       17.10      5.19 o 
  -5   2  11       92.56       99.29      7.03 o 
  -4   2  11       17.85       17.33      4.48 o 
  -3   2  11      330.13      337.84      9.67 o 
  -2   2  11       38.58       44.97      4.50 o 
  -1   2  11      156.78      139.71      6.46 o 
   0   2  11      189.33      199.49      8.72 o 
   1   2  11      153.88      138.44      6.39 o 
   2   2  11       40.08       33.78      4.85 o 
   3   2  11      337.45      320.44      9.71 o 
   4   2  11       17.57       16.81      4.39 o 
   5   2  11       92.52      105.85      7.17 o 
   6   2  11        8.64       13.97      5.43 o 
   7   2  11        4.00       11.92      5.19 o 
  -7   3  11       15.34       18.92      5.93 o 
  -6   3  11       45.72       49.73      6.67 o 
  -5   3  11       37.07       26.36      5.79 o 
  -4   3  11       19.64       22.41      5.00 o 
  -3   3  11      134.35      127.89      7.01 o 
  -2   3  11       74.76       67.50      5.77 o 
  -1   3  11      139.32      126.27      6.53 o 
   0   3  11       90.12       99.60      4.35 o 
   1   3  11      138.65      136.48      6.57 o 
   2   3  11       74.91       68.14      5.86 o 
   3   3  11      131.11      111.76      6.88 o 
   4   3  11       19.23       22.30      4.81 o 
   5   3  11       37.65       39.02      6.42 o 
   6   3  11       45.19       51.25      7.56 o 
   7   3  11       15.50       16.45      7.09 o 
  -7   4  11        2.19        2.62      5.23 o 
  -6   4  11        5.83        9.24      5.00 o 
  -5   4  11       13.59        4.05      5.57 o 
  -4   4  11      135.66      139.87      7.83 o 
  -3   4  11       11.30       16.73      5.00 o 
  -2   4  11      184.07      175.98      7.68 o 
  -1   4  11      284.23      332.08      3.98 o 
   0   4  11        0.04        0.89      2.76 o 
   1   4  11      283.52      277.57      9.07 o 
   2   4  11      184.45      187.50      8.24 o 
   3   4  11       10.59        6.93      4.84 o 
   4   4  11      136.02      145.38      8.54 o 
   5   4  11       12.66       12.18      5.76 o 
   6   4  11        5.85        7.22      5.48 o 
   7   4  11        2.21        5.03      6.11 o 
  -6   5  11       19.58       23.93      5.86 o 
  -5   5  11       41.68       36.89      4.57 o 
  -4   5  11       86.31       83.69      6.79 o 
  -3   5  11       62.44       61.62      5.81 o 
  -2   5  11       52.89       70.82      5.22 o 
  -1   5  11      407.77      375.29     10.57 o 
   0   5  11       54.72       42.69      4.38 o 
   1   5  11      401.84      394.05     11.11 o 
   2   5  11       51.24       66.62      5.61 o 
   3   5  11       61.30       63.86      6.22 o 
   4   5  11       85.92       93.17      5.10 o 
   5   5  11       40.52       57.76      6.86 o 
   6   5  11       20.04       19.44      6.44 o 
   7   5  11       11.55        8.55      7.21 o 
  -6   6  11        6.57       13.00      5.20 o 
  -5   6  11        2.78        4.26      5.23 o 
  -4   6  11       14.64       20.23      4.85 o 
  -3   6  11      111.76      128.08      4.31 o 
  -2   6  11       43.36       38.76      5.31 o 
  -1   6  11      120.62      120.86      4.34 o 
   0   6  11        0.54        6.15      5.68 o 
   1   6  11      123.43      102.74      7.61 o 
   2   6  11       44.61       34.19      5.67 o 
   3   6  11      111.57      121.75      7.71 o 
   4   6  11       15.11       21.91      5.48 o 
   5   6  11        2.72        2.38      5.40 o 
   6   6  11        6.39        0.78      6.46 o 
  -5   7  11       26.43       34.39      6.56 o 
  -4   7  11        0.46        1.63      5.10 o 
  -3   7  11       18.82       20.29      5.16 o 
  -2   7  11       44.93       52.24      4.70 o 
  -1   7  11       17.72       13.62      4.98 o 
   0   7  11       26.08       14.88     15.51 o 
   1   7  11       16.87        3.71      4.44 o 
   2   7  11       44.68       45.64      6.03 o 
   3   7  11       19.42       22.40      4.10 o 
   4   7  11        0.43        5.44      5.69 o 
   5   7  11       26.76       33.21      5.21 o 
  -5   8  11       21.40       35.03      6.76 o 
  -4   8  11       10.12       17.34      4.99 o 
  -3   8  11       25.32       17.29      5.71 o 
  -2   8  11        1.87        2.68      4.49 o 
  -1   8  11        2.06        0.29      4.15 o 
   0   8  11       51.07       22.86     19.11 o 
   1   8  11        1.93        5.38      4.29 o 
   2   8  11        2.04        7.60      4.44 o 
   3   8  11       26.14       19.31      5.48 o 
   4   8  11       10.23       10.09      5.30 o 
   5   8  11       21.82       21.91      6.01 o 
  -4   9  11        2.77        1.43      4.98 o 
  -3   9  11       12.86       15.12      5.23 o 
  -2   9  11       23.49       19.96      5.57 o 
  -1   9  11       11.39       11.52      4.90 o 
   0   9  11        9.22       11.48      3.57 o 
   1   9  11       11.46        8.23      4.45 o 
   2   9  11       23.23       21.52      5.13 o 
   3   9  11       12.80        9.57      4.80 o 
   4   9  11        2.96        1.28      5.06 o 
  -2  10  11       12.57        6.39      4.91 o 
  -1  10  11        7.30        1.85      4.92 o 
   0  10  11        3.73        6.45      2.93 o 
   1  10  11        7.32       10.51      3.97 o 
   2  10  11       12.67       14.46      4.96 o 
   0   0  12      437.84      411.76     14.52 o 
   1   0  12        4.48        1.16      2.37 o 
   2   0  12       45.61       43.28      4.37 o 
   3   0  12      108.68      120.14      4.36 o 
   4   0  12        0.24        0.87      5.44 o 
   5   0  12       28.00       23.62      3.66 o 
   6   0  12        5.85       12.25      5.44 o 
   7   0  12        4.03       10.16      3.61 o 
  -7   1  12       15.34       13.52      5.27 o 
  -6   1  12       46.51       54.63      5.71 o 
  -5   1  12       59.56       67.62      6.22 o 
  -4   1  12       31.00       30.04      5.07 o 
  -3   1  12      114.65      123.68      6.85 o 
  -2   1  12        3.48        1.94      3.66 o 
  -1   1  12       56.65       59.07      4.76 o 
   0   1  12       23.83       15.65      5.93 o 
   1   1  12       58.62       61.88      4.87 o 
   2   1  12        4.04        3.01      3.39 o 
   3   1  12      114.96      121.58      6.61 o 
   4   1  12       30.69       33.14      4.59 o 
   5   1  12       60.04       65.00      6.33 o 
   6   1  12       47.12       41.77      6.03 o 
   7   1  12       15.19       14.83      5.39 o 
  -7   2  12        5.29       15.00      5.48 o 
  -6   2  12        1.92        4.06      4.94 o 
  -5   2  12       18.58       20.29      5.55 o 
  -4   2  12       67.09       63.55      6.04 o 
  -3   2  12       10.86        3.88      4.49 o 
  -2   2  12      213.72      248.24      8.52 o 
  -1   2  12      341.47      340.36      9.94 o 
   0   2  12      264.99      285.54      6.53 o 
   1   2  12      341.99      340.80      9.66 o 
   2   2  12      213.73      228.21      8.35 o 
   3   2  12       10.67        3.82      4.60 o 
   4   2  12       69.79       68.71      5.96 o 
   5   2  12       18.31       30.17      5.39 o 
   6   2  12        1.71        3.27      5.12 o 
   7   2  12        5.05       12.34      5.62 o 
  -7   3  12       11.71       16.75      5.43 o 
  -6   3  12        6.76       14.52      5.14 o 
  -5   3  12       44.06       51.46      6.14 o 
  -4   3  12      102.85      122.23      7.38 o 
  -3   3  12       30.26       33.49      5.46 o 
  -2   3  12       21.75       19.80      5.43 o 
  -1   3  12      129.56      150.37      7.64 o 
   0   3  12      188.75      162.74      6.30 o 
   1   3  12      130.56      158.32      7.28 o 
   2   3  12       22.80       13.34      5.11 o 
   3   3  12       29.59       20.94      5.31 o 
   4   3  12      104.23      109.11      8.12 o 
   5   3  12       43.33       48.36      6.52 o 
   6   3  12        6.86       10.84      6.06 o 
   7   3  12       11.62       16.27      6.33 o 
  -7   4  12        6.19        6.25      6.28 o 
  -6   4  12        5.26        9.32      5.09 o 
  -5   4  12        6.38        5.83      5.14 o 
  -4   4  12       27.80       31.02      5.23 o 
  -3   4  12      235.33      235.70      9.72 o 
  -2   4  12       22.51       15.41      4.94 o 
  -1   4  12      145.27      158.55      8.17 o 
   0   4  12       27.39       23.76      3.70 o 
   1   4  12      146.13      168.30      8.29 o 
   2   4  12       23.41       16.01      5.64 o 
   3   4  12      236.53      244.39      9.93 o 
   4   4  12       27.28       23.37      5.45 o 
   5   4  12        6.29        4.31      6.03 o 
   6   4  12        5.30       12.22      6.36 o 
   7   4  12        6.36        5.25      6.55 o 
  -6   5  12       32.50       39.87      6.74 o 
  -5   5  12       66.34       46.36      6.82 o 
  -4   5  12        9.53       16.67      4.76 o 
  -3   5  12       14.84       22.28      4.84 o 
  -2   5  12      111.36      129.83      4.76 o 
  -1   5  12       42.59       46.76      5.74 o 
   0   5  12       94.07       83.32     50.61 o 
   1   5  12       41.50       37.34      4.67 o 
   2   5  12      109.56       89.49      6.71 o 
   3   5  12       14.94       16.56      5.47 o 
   4   5  12        9.38       10.73      5.79 o 
   5   5  12       67.77       53.61      7.81 o 
   6   5  12       31.81       36.53      7.16 o 
  -6   6  12        8.89       17.84      6.14 o 
  -5   6  12       14.03        6.11      5.95 o 
  -4   6  12       31.88       26.40      5.87 o 
  -3   6  12        4.70       14.92      4.42 o 
  -2   6  12       52.84       74.47      6.09 o 
  -1   6  12       16.23       11.73      4.67 o 
   0   6  12        1.09        0.56      2.90 o 
   1   6  12       15.85        8.88      4.84 o 
   2   6  12       53.13       51.19      4.72 o 
   3   6  12        4.21        9.71      4.93 o 
   4   6  12       31.70       20.35      5.50 o 
   5   6  12       14.32        7.18      5.90 o 
   6   6  12        8.69        7.57      6.65 o 
  -5   7  12        5.95       10.58      5.85 o 
  -4   7  12       11.28        1.98      5.26 o 
  -3   7  12       26.18       15.03      5.80 o 
  -2   7  12        1.94        1.46      4.41 o 
  -1   7  12       38.21       28.11      5.54 o 
   0   7  12        2.79        0.67      3.04 o 
   1   7  12       37.23       42.30      4.55 o 
   2   7  12        2.33       10.57      4.25 o 
   3   7  12       25.96       33.28      4.38 o 
   4   7  12       11.47        9.38      5.74 o 
   5   7  12        5.70        4.37      5.28 o 
  -4   8  12       14.94       15.22      5.65 o 
  -3   8  12        2.16        1.31      4.32 o 
  -2   8  12        8.02        0.31      4.77 o 
  -1   8  12       10.15        4.69      4.69 o 
   0   8  12       55.02       30.52     19.43 o 
   1   8  12        9.83        7.18      5.35 o 
   2   8  12        8.19        3.68      5.06 o 
   3   8  12        2.31        1.60      5.11 o 
   4   8  12       15.42       17.64      5.55 o 
  -3   9  12        2.74        1.36      4.91 o 
  -2   9  12       23.86       17.23      5.49 o 
  -1   9  12       14.69       15.65      5.26 o 
   0   9  12        3.85        0.74      3.14 o 
   1   9  12       14.49       14.31      4.82 o 
   2   9  12       24.03        9.91      5.44 o 
   3   9  12        2.87        5.42      4.78 o 
  -1  10  12        7.87        6.85      4.61 o 
   0  10  12        9.88        0.57      4.08 o 
   1  10  12        7.76       11.88      4.60 o 
   2  10  12        0.57        1.79      4.40 o 
   1   0  13       17.40       10.83      3.27 o 
   2   0  13        0.01        0.20      2.49 o 
   3   0  13       82.62       78.85      6.88 o 
   4   0  13       49.11       49.73      3.77 o 
   5   0  13        1.80        2.30      3.11 o 
   6   0  13       15.36       22.61      8.22 o 
   7   0  13        6.92       15.70      3.74 o 
  -7   1  13       14.88       17.25      5.44 o 
  -6   1  13       43.05       45.18      5.66 o 
  -5   1  13       56.83       59.11      5.84 o 
  -4   1  13       45.15       39.58      5.55 o 
  -3   1  13       36.59       39.80      5.23 o 
  -2   1  13       13.61       19.17      4.18 o 
  -1   1  13      207.29      175.06      7.73 o 
   0   1  13        0.49        3.04      3.04 o 
   1   1  13      211.82      180.92      7.59 o 
   2   1  13       13.11        6.61      4.32 o 
   3   1  13       38.37       43.43      5.21 o 
   4   1  13       43.22       41.79      5.19 o 
   5   1  13       56.85       51.48      5.78 o 
   6   1  13       43.01       40.32      6.47 o 
   7   1  13       15.01       21.16      5.95 o 
  -7   2  13        0.65        3.64      4.06 o 
  -6   2  13        2.40        4.93      4.93 o 
  -5   2  13        8.71        6.84      4.95 o 
  -4   2  13       16.00       17.00      5.32 o 
  -3   2  13      157.72      150.49      7.68 o 
  -2   2  13       67.27       75.71      6.17 o 
  -1   2  13      436.51      391.75     11.68 o 
   0   2  13       35.44       20.78      4.68 o 
   1   2  13      434.16      429.20     11.32 o 
   2   2  13       64.14       58.76      5.67 o 
   3   2  13      160.36      140.81      7.81 o 
   4   2  13       16.47       20.01      5.20 o 
   5   2  13        8.95       16.97      4.82 o 
   6   2  13        2.09        1.36      4.98 o 
   7   2  13        0.70        3.10      5.24 o 
  -6   3  13        7.85       21.32      4.78 o 
  -5   3  13       39.17       24.92      6.57 o 
  -4   3  13       36.61       33.79      6.07 o 
  -3   3  13      114.70      108.61      8.00 o 
  -2   3  13       42.91       36.65      5.55 o 
  -1   3  13       87.49       77.63      6.77 o 
   0   3  13      346.47      330.40      7.77 o 
   1   3  13       87.21       76.08      6.58 o 
   2   3  13       44.56       47.65      5.89 o 
   3   3  13      115.39      136.55      8.14 o 
   4   3  13       35.85       40.02      6.20 o 
   5   3  13       39.52       47.09      7.30 o 
   6   3  13        8.15        6.83      6.15 o 
  -6   4  13        8.08        7.27      5.62 o 
  -5   4  13       13.80       15.35      5.68 o 
  -4   4  13       28.72       24.59      5.38 o 
  -3   4  13       32.32       27.01      5.55 o 
  -2   4  13      339.98      323.66     10.86 o 
  -1   4  13       40.81       36.68      5.87 o 
   0   4  13      216.48      201.60      6.45 o 
   1   4  13       39.92       28.91      5.78 o 
   2   4  13      340.46      324.15     11.44 o 
   3   4  13       31.50       29.99      5.98 o 
   4   4  13       29.72       20.06      5.66 o 
   5   4  13       13.91        7.44      6.28 o 
   6   4  13        8.35       17.24      6.09 o 
  -6   5  13        0.45        4.50      5.64 o 
  -5   5  13       31.83       34.02      6.45 o 
  -4   5  13       71.66       68.30      7.39 o 
  -3   5  13       12.43       16.95      4.29 o 
  -2   5  13       40.03       46.95      4.28 o 
  -1   5  13       36.34       45.33      5.07 o 
   0   5  13       56.21       59.27      5.81 o 
   1   5  13       36.39       40.88      4.41 o 
   2   5  13       40.91       36.64      5.77 o 
   3   5  13       12.56        7.14      4.83 o 
   4   5  13       72.89       80.55      7.80 o 
   5   5  13       31.31       40.64      6.92 o 
   6   5  13        0.36        4.94      6.13 o 
  -5   6  13        7.26       12.69      5.26 o 
  -4   6  13       21.37       15.15      5.80 o 
  -3   6  13       17.17       11.94      5.20 o 
  -2   6  13        3.35        1.12      4.09 o 
  -1   6  13       68.11       72.53      6.22 o 
   0   6  13        0.93        3.09      3.09 o 
   1   6  13       66.95       84.32      7.09 o 
   2   6  13        3.30        2.04      4.66 o 
   3   6  13       17.55       21.64      5.52 o 
   4   6  13       21.10       22.22      6.94 o 
   5   6  13        7.14       12.78      5.64 o 
  -5   7  13        7.08        5.57      5.74 o 
  -4   7  13        8.90        5.85      5.39 o 
  -3   7  13       12.12       19.20      5.03 o 
  -2   7  13       10.38        2.44      4.74 o 
  -1   7  13       39.74       51.36      5.56 o 
   0   7  13        0.09        1.52      3.09 o 
   1   7  13       39.42       49.28      4.44 o 
   2   7  13       10.11        1.55      4.68 o 
   3   7  13       11.70        9.20      5.02 o 
   4   7  13        8.68       13.36      5.68 o 
   5   7  13        7.58        6.26      6.26 o 
  -4   8  13        0.91        1.79      5.39 o 
  -3   8  13        3.48        5.78      4.47 o 
  -2   8  13        7.38       11.95      4.06 o 
  -1   8  13       11.63       10.96      4.12 o 
   0   8  13        3.23        2.81      3.11 o 
   1   8  13       11.35        0.33      5.15 o 
   2   8  13        6.96        3.22      4.95 o 
   3   8  13        3.40        6.38      4.58 o 
   4   8  13        0.91        0.36      5.02 o 
  -3   9  13        0.85        0.37      4.80 o 
  -2   9  13        7.07       10.63      4.56 o 
  -1   9  13        4.55        0.63      4.79 o 
   0   9  13        0.07        3.32      3.32 o 
   1   9  13        4.40        9.13      4.42 o 
   2   9  13        7.25       10.24      4.64 o 
   3   9  13        0.90        0.98      4.72 o 
   0   0  14      391.83      403.40      7.38 o 
   1   0  14        0.02        2.78      2.78 o 
   2   0  14        0.01        2.35      2.68 o 
   3   0  14       36.97       29.68      5.19 o 
   4   0  14        5.54        5.74      3.01 o 
   5   0  14       59.34       55.97      4.38 o 
   6   0  14        0.02        0.27      7.35 o 
  -6   1  14       16.10       17.78      4.83 o 
  -5   1  14       32.21       27.49      5.54 o 
  -4   1  14       12.79       25.42      4.05 o 
  -3   1  14       74.71       67.97      6.27 o 
  -2   1  14       49.01       42.93      5.13 o 
  -1   1  14       12.99       12.68      4.42 o 
   0   1  14        3.91        0.20      3.17 o 
   1   1  14       12.21        5.98      4.34 o 
   2   1  14       50.34       43.57      5.00 o 
   3   1  14       72.70       75.55      6.11 o 
   4   1  14       13.79       13.04      4.87 o 
   5   1  14       31.77       38.51      5.57 o 
   6   1  14       16.09        1.60      5.86 o 
  -6   2  14        2.19        1.70      5.41 o 
  -5   2  14        5.68       16.65      4.98 o 
  -4   2  14       19.40       17.08      5.15 o 
  -3   2  14       83.39       83.98      6.84 o 
  -2   2  14       48.55       46.26      6.23 o 
  -1   2  14       48.70       47.45      5.98 o 
   0   2  14       27.11       27.90      3.99 o 
   1   2  14       47.80       51.00      6.14 o 
   2   2  14       48.32       46.20      5.93 o 
   3   2  14       82.94       91.87      7.09 o 
   4   2  14       19.65       19.20      5.70 o 
   5   2  14        5.54       11.92      5.41 o 
   6   2  14        2.15       10.80      5.05 o 
  -6   3  14       11.44        7.77      5.71 o 
  -5   3  14        6.69        0.00      5.91 o 
  -4   3  14       31.78       43.72      6.11 o 
  -3   3  14        7.10       16.20      5.03 o 
  -2   3  14        5.55        6.60      4.52 o 
  -1   3  14      105.37      118.76      7.99 o 
   0   3  14        0.00        1.70      3.66 o 
   1   3  14      107.13      103.64      8.11 o 
   2   3  14        5.37        2.74      5.19 o 
   3   3  14        7.12        7.27      5.11 o 
   4   3  14       31.85       28.69      5.89 o 
   5   3  14        6.51       16.68      5.68 o 
   6   3  14       11.30       10.78      6.67 o 
  -6   4  14        2.97        9.17      5.84 o 
  -5   4  14        5.59        6.63      5.15 o 
  -4   4  14        5.72        1.29      4.88 o 
  -3   4  14       27.16       26.52      5.12 o 
  -2   4  14       59.07       62.60      6.42 o 
  -1   4  14       90.68       90.55      7.59 o 
   0   4  14       21.44       22.14      3.61 o 
   1   4  14       91.54      103.85      7.39 o 
   2   4  14       57.03       53.95      6.40 o 
   3   4  14       27.87       33.72      5.79 o 
   4   4  14        5.98        3.04      5.97 o 
   5   4  14        5.84        3.74      6.34 o 
   6   4  14        2.92        7.99      6.87 o 
  -5   5  14        7.72        5.01      5.26 o 
  -4   5  14       10.44        9.84      5.14 o 
  -3   5  14       31.85       39.40      5.97 o 
  -2   5  14        2.57        4.37      4.26 o 
  -1   5  14       18.58       24.38      4.78 o 
   0   5  14       30.83       32.87      3.98 o 
   1   5  14       18.43        1.72      4.57 o 
   2   5  14        2.42        6.86      5.21 o 
   3   5  14       32.79       38.62      6.29 o 
   4   5  14       10.35       25.13      5.66 o 
   5   5  14        7.93        6.95      5.66 o 
  -5   6  14        2.57        5.14      5.43 o 
  -4   6  14       12.19        5.43      5.37 o 
  -3   6  14        7.09        7.63      4.94 o 
  -2   6  14       15.94       24.26      5.04 o 
  -1   6  14        6.10        8.58      4.02 o 
   0   6  14        8.17        7.90      5.10 o 
   1   6  14        6.13        6.03      5.16 o 
   2   6  14       15.64        7.20      4.72 o 
   3   6  14        6.97       17.02      4.99 o 
   4   6  14       12.35       15.14      5.87 o 
   5   6  14        2.59        6.33      5.92 o 
  -4   7  14        3.65        0.00      5.06 o 
  -3   7  14        4.90        4.67      4.99 o 
  -2   7  14       19.21       23.37      5.81 o 
  -1   7  14        3.91        5.64      4.61 o 
   0   7  14        0.00        5.64      3.09 o 
   1   7  14        3.98        7.32      4.98 o 
   2   7  14       19.39       21.69      6.24 o 
   3   7  14        4.76        1.73      4.90 o 
   4   7  14        3.68        1.49      5.95 o 
  -3   8  14        0.51        5.23      3.38 o 
  -2   8  14        1.31        0.66      3.71 o 
  -1   8  14       16.59        5.23      4.50 o 
   0   8  14        0.06        0.49      3.10 o 
   1   8  14       15.71       24.30      5.46 o 
   2   8  14        1.31        8.04      4.56 o 
   3   8  14        0.48        5.56      4.49 o 
  -2   9  14        1.07        1.69      4.90 o 
  -1   9  14        4.41        3.31      4.76 o 
   0   9  14        0.38        0.26      2.94 o 
   1   9  14        4.29        5.23      5.23 o 
   2   9  14        1.14        2.61      4.77 o 
   1   0  15       89.47       79.04      4.42 o 
   2   0  15        1.48        1.53      3.30 o 
   3   0  15        0.61        0.14      4.15 o 
   4   0  15       21.10       22.00      3.31 o 
   5   0  15        5.40        9.21      3.40 o 
   6   0  15        0.19        0.84      3.24 o 
  -6   1  15        4.78        2.72      4.56 o 
  -5   1  15        0.75        1.42      3.88 o 
  -4   1  15        6.10        2.11      4.08 o 
  -3   1  15       39.63       40.82      5.10 o 
  -2   1  15       14.15       21.68      4.33 o 
  -1   1  15        5.65        9.37      4.50 o 
   0   1  15       36.02       40.76      4.79 o 
   1   1  15        5.60       10.72      4.48 o 
   2   1  15       13.44       18.45      4.29 o 
   3   1  15       40.31       49.32      5.03 o 
   4   1  15        6.21        9.58      4.18 o 
   5   1  15        0.79        0.31      5.07 o 
   6   1  15        4.80        4.72      5.17 o 
  -6   2  15        4.15        1.07      5.28 o 
  -5   2  15        0.48        1.34      5.14 o 
  -4   2  15        1.53        1.24      4.76 o 
  -3   2  15        9.34        6.98      4.88 o 
  -2   2  15        4.61        1.41      5.18 o 
  -1   2  15       41.56       43.87      6.26 o 
   0   2  15       87.26       85.64      5.04 o 
   1   2  15       42.63       38.90      5.97 o 
   2   2  15        3.98        0.27      4.88 o 
   3   2  15        9.17        7.83      4.74 o 
   4   2  15        1.60        5.01      4.05 o 
   5   2  15        0.51        1.04      5.40 o 
   6   2  15        4.40        2.64      5.97 o 
  -6   3  15        0.43        5.06      5.41 o 
  -5   3  15       40.06       36.34      7.19 o 
  -4   3  15        3.21        3.34      4.99 o 
  -3   3  15       55.88       65.73      6.87 o 
  -2   3  15        8.70       18.66      4.50 o 
  -1   3  15        6.61        0.00      5.05 o 
   0   3  15        0.07        2.37      3.93 o 
   1   3  15        6.68        0.29      5.01 o 
   2   3  15        8.62       11.90      5.31 o 
   3   3  15       58.07       63.45      6.99 o 
   4   3  15        3.44        2.41      5.62 o 
   5   3  15       39.75       44.50      6.84 o 
   6   3  15        0.47        2.93      5.53 o 
  -5   4  15        6.15        2.20      5.83 o 
  -4   4  15        7.63        1.72      5.67 o 
  -3   4  15       55.39       44.47      6.91 o 
  -2   4  15        4.16       10.58      5.20 o 
  -1   4  15       13.79       13.06      5.32 o 
   0   4  15        8.06        8.59      3.75 o 
   1   4  15       13.94       17.71      5.23 o 
   2   4  15        4.02        4.66      4.96 o 
   3   4  15       55.29       58.95      6.72 o 
   4   4  15        7.72        5.75      5.41 o 
   5   4  15        6.06        9.14      5.84 o 
  -5   5  15        1.74        1.12      5.26 o 
  -4   5  15        9.21       15.41      5.36 o 
  -3   5  15        8.18        8.93      5.34 o 
  -2   5  15       26.07       32.90      5.71 o 
  -1   5  15        3.50        6.82      4.84 o 
   0   5  15       32.16       26.42      3.93 o 
   1   5  15        3.62        7.75      4.42 o 
   2   5  15       26.36       37.31      5.63 o 
   3   5  15        8.19        6.51      5.81 o 
   4   5  15        9.49        5.57      6.15 o 
   5   5  15        1.77        0.41      6.05 o 
  -4   6  15        0.53        1.44      4.97 o 
  -3   6  15        1.78        0.35      4.69 o 
  -2   6  15       12.63       12.67      4.89 o 
  -1   6  15       21.87       30.64      5.68 o 
   0   6  15       26.94       20.87     14.16 o 
   1   6  15       21.12       22.64      5.67 o 
   2   6  15       12.23        5.01      5.87 o 
   3   6  15        1.70        0.70      5.22 o 
   4   6  15        0.53        1.52      5.55 o 
  -4   7  15        4.60       19.47      5.41 o 
  -3   7  15       11.51       15.38      4.95 o 
  -2   7  15        3.74        4.39      4.82 o 
  -1   7  15       12.92       14.92      5.04 o 
   0   7  15        0.25        1.27      5.18 o 
   1   7  15       12.85       16.47      5.14 o 
   2   7  15        3.76        7.93      5.27 o 
   3   7  15       11.50       14.47      5.28 o 
   4   7  15        4.54        6.12      5.83 o 
  -2   8  15       11.85        9.03      4.90 o 
  -1   8  15        1.32        4.89      4.89 o 
   0   8  15        0.19        0.68      5.28 o 
   1   8  15        1.33        3.43      4.94 o 
   2   8  15       11.65       10.08      5.83 o 
   0   0  16        0.05        2.84      2.85 o 
   1   0  16       60.75       57.53      4.12 o 
   2   0  16        1.06        0.09      2.74 o 
   3   0  16        2.70        0.71      3.95 o 
   4   0  16        0.00        3.20      2.86 o 
   5   0  16        2.94        3.83      3.07 o 
   6   0  16        2.25        8.64      3.34 o 
  -6   1  16        0.74        8.79      4.38 o 
  -5   1  16        6.66        4.85      4.26 o 
  -4   1  16        5.35        4.88      4.41 o 
  -3   1  16       26.87       18.25      5.13 o 
  -2   1  16        5.12        6.91      3.69 o 
  -1   1  16       17.48       17.76      4.74 o 
   0   1  16       45.98       45.76      4.58 o 
   1   1  16       16.84       12.57      4.67 o 
   2   1  16        5.57        3.02      4.11 o 
   3   1  16       28.14       37.40      5.42 o 
   4   1  16        5.72        3.04      5.16 o 
   5   1  16        6.79        8.83      5.23 o 
   6   1  16        0.71        5.14      5.14 o 
  -5   2  16        3.40        0.00      5.28 o 
  -4   2  16        0.54        4.24      4.98 o 
  -3   2  16        1.89        4.33      4.71 o 
  -2   2  16        0.31        4.63      4.63 o 
  -1   2  16       39.91       40.91      6.24 o 
   0   2  16        8.33        7.26      3.89 o 
   1   2  16       41.89       59.65      6.11 o 
   2   2  16        0.28        2.71      4.80 o 
   3   2  16        2.05        0.00      5.19 o 
   4   2  16        0.53        0.00      5.76 o 
   5   2  16        3.54        5.11      4.90 o 
  -5   3  16        2.44        5.72      4.98 o 
  -4   3  16       21.03       20.71      6.41 o 
  -3   3  16        6.30        8.83      5.70 o 
  -2   3  16       14.64       31.77      5.46 o 
  -1   3  16       16.70       19.35      5.81 o 
   0   3  16        1.47        1.69      6.50 o 
   1   3  16       16.49       20.50      5.65 o 
   2   3  16       14.19       15.53      5.78 o 
   3   3  16        6.49        3.73      5.67 o 
   4   3  16       21.91       32.63      5.88 o 
   5   3  16        2.55        6.47      6.47 o 
  -5   4  16        3.28        0.40      6.47 o 
  -4   4  16        6.52        6.29      5.88 o 
  -3   4  16        7.69        8.81      5.61 o 
  -2   4  16        6.66       12.19      5.62 o 
  -1   4  16       14.86       10.30      5.99 o 
   0   4  16       19.30       31.99      4.51 o 
   1   4  16       15.11        7.53      5.82 o 
   2   4  16        6.54        5.05      5.57 o 
   3   4  16        7.50       12.86      5.16 o 
   4   4  16        6.44        6.17      6.17 o 
   5   4  16        3.31        5.46      6.75 o 
  -4   5  16        2.14        5.24      5.21 o 
  -3   5  16       36.67       35.51      6.25 o 
  -2   5  16        7.54        6.50      5.74 o 
  -1   5  16       11.03        8.44      5.37 o 
   0   5  16       11.00       14.01      5.21 o 
   1   5  16       11.00        7.72      5.71 o 
   2   5  16        7.51       15.22      5.63 o 
   3   5  16       36.85       37.65      6.75 o 
   4   5  16        2.15        3.92      5.58 o 
  -4   6  16        2.59       12.41      5.00 o 
  -3   6  16        3.51        4.31      5.34 o 
  -2   6  16       21.07       22.59      6.53 o 
  -1   6  16       13.79        3.41      5.91 o 
   0   6  16       34.80       33.07      4.64 o 
   1   6  16       13.82       10.67      5.72 o 
   2   6  16       20.55        7.43      6.82 o 
   3   6  16        3.49        8.58      5.47 o 
   4   6  16        2.58        5.17      6.19 o 
  -3   7  16        0.19        1.08      4.84 o 
  -2   7  16       20.03       22.29      5.37 o 
  -1   7  16        1.39        2.09      5.07 o 
   0   7  16        0.49        1.14      3.43 o 
   1   7  16        1.41       13.77      5.14 o 
   2   7  16       19.94       21.69      5.82 o 
   3   7  16        0.18        2.63      5.05 o 
  -1   8  16       11.82        3.88      4.73 o 
   0   8  16        1.88        5.25      3.37 o 
   1   8  16       11.56       12.74      5.33 o 
   1   0  17       38.56       45.80      3.85 o 
   2   0  17        0.64        2.36      6.12 o 
   3   0  17        0.09        0.73      3.09 o 
   4   0  17        4.84        4.59      4.27 o 
   5   0  17        1.17        0.09      3.45 o 
  -5   1  17        1.57        2.62      4.30 o 
  -4   1  17       16.94       16.17      5.09 o 
  -3   1  17        8.91        6.27      4.40 o 
  -2   1  17        1.27        1.34      3.93 o 
  -1   1  17       22.83       19.72      5.24 o 
   0   1  17        0.29        1.74      3.43 o 
   1   1  17       22.82       31.34      5.28 o 
   2   1  17        1.26        7.77      4.33 o 
   3   1  17        9.14       15.51      5.05 o 
   4   1  17       17.43       15.04      5.41 o 
   5   1  17        1.62        0.70      5.10 o 
  -5   2  17        4.14        3.20      5.13 o 
  -4   2  17        0.06        0.66      4.69 o 
  -3   2  17        2.66        0.96      4.95 o 
  -2   2  17       28.85       37.95      5.64 o 
  -1   2  17        3.94        3.48      5.11 o 
   0   2  17        8.39       13.92      3.68 o 
   1   2  17        4.15        1.92      5.10 o 
   2   2  17       29.67       25.79      6.40 o 
   3   2  17        2.70        3.04      5.62 o 
   4   2  17        0.05        2.16      5.05 o 
   5   2  17        4.15        3.46      5.75 o 
  -5   3  17        7.19        1.99      6.48 o 
  -4   3  17        8.09        4.15      5.62 o 
  -3   3  17       20.13       24.65      6.15 o 
  -2   3  17        2.71       10.22      4.94 o 
  -1   3  17        8.12        5.20      5.48 o 
   0   3  17       50.80       56.25      9.77 o 
   1   3  17        7.77       19.50      5.06 o 
   2   3  17        2.65        6.30      5.76 o 
   3   3  17       20.37       16.15      6.74 o 
   4   3  17        8.31       12.10      5.74 o 
   5   3  17        7.28       18.93      5.78 o 
  -4   4  17        2.38        2.75      6.01 o 
  -3   4  17        2.09        1.90      5.23 o 
  -2   4  17        9.07        2.58      6.38 o 
  -1   4  17       21.17       22.38      6.53 o 
   0   4  17       13.62       24.48      5.72 o 
   1   4  17       21.04       39.62      6.20 o 
   2   4  17        8.74       15.26      5.78 o 
   3   4  17        2.09        3.06      5.43 o 
   4   4  17        2.36        2.44      6.32 o 
  -4   5  17        6.79        4.36      6.13 o 
  -3   5  17        1.25        6.44      4.81 o 
  -2   5  17       16.13       28.03      6.18 o 
  -1   5  17        2.47       11.30      5.57 o 
   0   5  17        2.09        3.96      4.15 o 
   1   5  17        2.45        0.37      5.43 o 
   2   5  17       15.80       25.14      6.72 o 
   3   5  17        1.23        2.35      5.85 o 
   4   5  17        6.70        3.33      6.70 o 
  -3   6  17        3.23        0.78      5.88 o 
  -2   6  17        3.79        8.85      5.04 o 
  -1   6  17       15.31       28.90      6.31 o 
   0   6  17        0.90        3.03      3.87 o 
   1   6  17       15.26       17.17      6.15 o 
   2   6  17        3.64        1.90      5.67 o 
   3   6  17        3.17        5.92      5.92 o 
  -2   7  17        5.71       11.11      5.53 o 
  -1   7  17        4.09        1.11      5.88 o 
   0   7  17        0.19        4.40      3.52 o 
   1   7  17        4.01        5.17      6.10 o 
   2   7  17        5.67       13.55      5.61 o 
   0   0  18        4.54        0.84      4.98 o 
   1   0  18        0.06        3.11      3.76 o 
   2   0  18       12.35       10.66      3.55 o 
   3   0  18        0.75        2.84      3.62 o 
   4   0  18        0.40        1.77      3.60 o 
  -4   1  18        3.71        4.55      3.86 o 
  -3   1  18       11.51       16.25      4.32 o 
  -2   1  18        7.08        6.21      4.39 o 
  -1   1  18        4.98        7.23      4.49 o 
   0   1  18       22.13       21.26      6.79 o 
   1   1  18        4.93       12.43      5.26 o 
   2   1  18        6.92        5.53      5.01 o 
   3   1  18       11.58       14.09      5.58 o 
   4   1  18        3.81        8.78      4.79 o 
  -4   2  18       11.45        9.81      5.88 o 
  -3   2  18        2.10        1.37      5.11 o 
  -2   2  18        1.30        8.08      5.16 o 
  -1   2  18       25.77       29.04      6.11 o 
   0   2  18        0.15        1.08      4.09 o 
   1   2  18       26.05       31.90      5.95 o 
   2   2  18        1.36        5.86      5.86 o 
   3   2  18        2.17        4.39      4.97 o 
   4   2  18       11.49       19.53      6.11 o 
  -4   3  18        9.73       18.21      5.93 o 
  -3   3  18        0.97        2.67      6.02 o 
  -2   3  18        9.79       10.11      6.64 o 
  -1   3  18       21.49       16.01      6.34 o 
   0   3  18        0.73        2.61      3.89 o 
   1   3  18       21.59       15.52      6.58 o 
   2   3  18        9.92       18.84      5.64 o 
   3   3  18        1.04        2.75      5.68 o 
   4   3  18        9.91       17.80      6.45 o 
  -3   4  18        7.44       16.86      5.97 o 
  -2   4  18        4.04        1.16      5.65 o 
  -1   4  18        7.46       15.13      6.11 o 
   0   4  18        4.76        5.65      4.27 o 
   1   4  18        7.30        3.05      6.40 o 
   2   4  18        4.04       11.29      6.32 o 
   3   4  18        7.45        5.68      6.78 o 
   4   4  18        0.87        1.73      6.55 o 
  -3   5  18       11.50        6.85      6.76 o 
  -2   5  18        4.65        0.40      5.14 o 
  -1   5  18        5.52        3.89      6.06 o 
   0   5  18        7.14        7.79      4.57 o 
   1   5  18        5.64        0.00      5.65 o 
   2   5  18        4.53       10.62      5.65 o 
   3   5  18       11.38        4.11      7.11 o 
  -2   6  18       12.02        8.58      6.47 o 
  -1   6  18        2.32        4.63      5.55 o 
   0   6  18       10.53       19.71      4.77 o 
   1   6  18        2.18        0.75      5.59 o 
   2   6  18       11.79       15.34      6.57 o 
   1   0  19        6.45       16.49      4.61 o 
   2   0  19        0.00        2.03      3.37 o 
   3   0  19        8.26        5.54      3.83 o 
   4   0  19        9.84        2.09      4.25 o 
  -4   1  19        5.77        5.18      4.34 o 
  -3   1  19        8.24        2.88      4.71 o 
  -2   1  19        6.13        5.14      5.14 o 
  -1   1  19        9.30       18.27      4.73 o 
   0   1  19        0.05        4.08      8.00 o 
   1   1  19        9.18       10.02      5.78 o 
   2   1  19        6.21        0.69      5.95 o 
   3   1  19        8.37       13.02      5.45 o 
   4   1  19        5.90       14.64      5.79 o 
  -3   2  19        3.57        4.93      5.87 o 
  -2   2  19        4.41        0.70      5.35 o 
  -1   2  19        0.93        1.06      5.26 o 
   0   2  19       10.18       13.00      4.25 o 
   1   2  19        0.91        0.38      5.43 o 
   2   2  19        4.60       17.44      5.62 o 
   3   2  19        3.57        2.35      6.34 o 
  -3   3  19        7.53        8.80      6.60 o 
  -2   3  19        6.99       11.82      5.85 o 
  -1   3  19        4.18        1.97      6.18 o 
   0   3  19       21.01       17.60      4.64 o 
   1   3  19        4.12        7.10      7.10 o 
   2   3  19        7.05        3.61      6.19 o 
   3   3  19        7.56       18.76      6.56 o 
  -3   4  19        0.18       10.53      5.56 o 
  -2   4  19       10.72        7.84      6.50 o 
  -1   4  19        3.34        2.87      5.98 o 
   0   4  19        0.83        2.22      4.49 o 
   1   4  19        3.32        2.84      6.45 o 
   2   4  19       10.58        2.49      7.23 o 
   3   4  19        0.18        5.58      6.14 o 
  -2   5  19        4.10       17.04      5.63 o 
  -1   5  19        6.22        2.86      6.40 o 
   0   5  19        3.22        9.95      4.22 o 
   1   5  19        6.13        8.11      5.75 o 
   2   5  19        4.15        1.66      6.63 o 
   0   0  20       16.64       24.90      6.32 o 
   1   0  20        0.47        5.26      6.23 o 
   2   0  20        1.26        1.33      3.86 o 
   3   0  20        7.08       12.05      4.60 o 
  -3   1  20        6.57        7.86      4.41 o 
  -2   1  20       12.84        4.51      4.91 o 
  -1   1  20        2.91        4.47      4.89 o 
   0   1  20       13.22       33.37      9.46 o 
   1   1  20        2.96        5.98      5.53 o 
   2   1  20       13.04       22.38      5.92 o 
   3   1  20        6.50        5.44      6.88 o 
  -2   2  20        6.26       12.27      5.69 o 
  -1   2  20        5.37        9.59      5.32 o 
   0   2  20        2.88        3.57      7.11 o 
   1   2  20        5.35        5.19      6.56 o 
   2   2  20        6.25        0.80      6.76 o 
  -2   3  20        2.55        0.83      6.17 o 
  -1   3  20        6.34       17.65      6.27 o 
   0   3  20        3.55       10.58      4.58 o 
   1   3  20        6.38       14.27      6.40 o 
   2   3  20        2.50        5.12      6.71 o 
  -1   4  20        1.27        4.28      6.68 o 
   0   4  20        4.68        2.57      4.68 o 
   1   4  20        1.20        1.82      6.08 o 
   1   0  21        4.02        4.01      4.14 o 
  -1   1  21        4.71       13.16      5.06 o 
   0   1  21        5.71        8.94      7.18 o 
   1   1  21        4.82       11.18      5.90 o 
   0   2  21        6.46        7.34      4.82 o 
   1   2  21        0.29        5.50      6.46 o 
                                                 
